# Supplementary material for: Evaluating the personality structure of semi-captive Asian elephants living in their natural habitat
Source: R Soc Open Sci. 2018 Feb 7;5(2):172026. doi: 10.1098/rsos.172026 (PMC5830789; doi:10.1098/rsos.172026)
Supplement: Elephant personality data [file rsos172026supp1.txt]

"ele_ID" "ele_Sex" "aff_1" "con_1" "qui_1" "slo_1" "fri_1" "friB_1" "mis_1" "sub_1" "att_1" "dom_1" "eff_1" "inq_1" "act_1" "fea_1" "imp_1" "vig_1" "moo_1" "sol_1" "soc_1" "socB_1" "obe_1" "agg_1" "pla_1" "tim_1" "inv_1" "dis_1" "pop_1" "pro_1" "age_1" "aff_2" "con_2" "qui_2" "slo_2" "fri_2" "friB_2" "mis_2" "sub_2" "att_2" "dom_2" "eff_2" "inq_2" "act_2" "fea_2" "imp_2" "vig_2" "moo_2" "sol_2" "soc_2" "socB_2" "obe_2" "agg_2" "pla_2" "tim_2" "inv_2" "dis_2" "pop_2" "pro_2" "age_2"
"80e14775" 1 4 2 1 4 1 3 4 1 4 1 2 1 4 2 1 4 1 1 1 1 4 1 2 2 1 1 2 1 18 3 2 1 4 2 4 3 2 3 1 2 1 3 2 1 3 2 1 1 1 3 2 2 2 2 2 2 2 36
"b30090eb" 1 2 1 1 1 1 1 1 1 4 1 4 1 1 1 1 1 1 1 1 1 4 1 1 1 1 4 1 1 27 2 1 1 2 2 2 2 2 3 1 3 2 3 2 2 2 2 3 2 2 3 2 2 2 3 3 2 2 36
"ad346e1d" 2 -99 -99 -99 -99 -99 -99 -99 -99 -99 -99 -99 -99 -99 -99 -99 -99 -99 -99 -99 -99 -99 -99 -99 -99 -99 -99 -99 -99 -99 -99 -99 -99 -99 -99 -99 -99 -99 -99 -99 -99 -99 -99 -99 -99 -99 -99 -99 -99 -99 -99 -99 -99 -99 -99 -99 -99 -99 -99
"e9a05aba" 2 2 2 2 2 1 1 1 1 2 2 1 1 1 1 2 1 1 3 2 1 3 1 1 1 1 2 1 1 20 1 1 2 2 2 2 2 2 2 2 1 2 2 2 2 1 2 3 2 2 2 2 2 2 2 1 2 2 31
"5a4ccfa8" 1 2 2 2 2 2 2 1 4 1 1 2 2 2 4 1 4 1 4 1 2 4 1 1 2 1 2 1 2 37 2 1 3 2 1 3 2 1 3 2 1 3 2 3 2 1 3 2 1 3 2 1 3 2 1 3 2 1 36
"1a8a284a" 1 1 3 1 1 3 4 1 1 4 1 4 4 1 2 1 2 1 4 1 1 4 1 1 1 2 1 1 4 35 1 3 2 2 4 3 1 2 4 1 4 3 1 2 1 2 1 3 1 1 3 1 2 2 1 1 1 3 31
"3071fa8b" 2 2 2 2 2 1 3 3 2 2 2 1 1 2 2 1 3 1 2 1 2 2 2 1 1 1 1 2 1 30 -99 -99 -99 -99 -99 -99 -99 -99 -99 -99 -99 -99 -99 -99 -99 -99 -99 -99 -99 -99 -99 -99 -99 -99 -99 -99 -99 -99 -99
"cedf0e0a" 1 2 2 2 2 2 2 2 2 2 2 2 2 2 2 2 2 2 2 2 2 2 2 2 2 2 2 2 2 60 -99 -99 -99 -99 -99 -99 -99 -99 -99 -99 -99 -99 -99 -99 -99 -99 -99 -99 -99 -99 -99 -99 -99 -99 -99 -99 -99 -99 -99
"8612e347" 2 1 4 3 4 1 1 1 1 3 1 1 2 3 2 1 4 1 4 1 1 4 3 1 1 3 1 1 1 27 1 3 3 3 2 2 1 1 4 2 1 2 4 2 2 3 2 4 1 1 3 3 1 1 3 1 1 1 44
"5e590128" 1 -99 -99 -99 -99 -99 -99 -99 -99 -99 -99 -99 -99 -99 -99 -99 -99 -99 -99 -99 -99 -99 -99 -99 -99 -99 -99 -99 -99 -99 1 4 4 4 1 1 1 1 1 1 1 1 2 4 1 3 1 3 1 1 4 1 1 1 2 1 1 1 31
"12f54c00" 2 -99 -99 -99 -99 -99 -99 -99 -99 -99 -99 -99 -99 -99 -99 -99 -99 -99 -99 -99 -99 -99 -99 -99 -99 -99 -99 -99 -99 -99 -99 -99 -99 -99 -99 -99 -99 -99 -99 -99 -99 -99 -99 -99 -99 -99 -99 -99 -99 -99 -99 -99 -99 -99 -99 -99 -99 -99 -99
"acdb8d79" 1 4 4 4 4 4 1 4 1 4 1 4 1 1 1 2 3 1 3 3 1 3 1 3 2 3 1 2 4 32 -99 -99 -99 -99 -99 -99 -99 -99 -99 -99 -99 -99 -99 -99 -99 -99 -99 -99 -99 -99 -99 -99 -99 -99 -99 -99 -99 -99 -99
"c39e6c53" 2 1 1 4 3 2 2 1 3 4 1 1 1 1 4 1 4 1 4 1 1 2 1 1 3 2 1 1 1 16 -99 -99 -99 -99 -99 -99 -99 -99 -99 -99 -99 -99 -99 -99 -99 -99 -99 -99 -99 -99 -99 -99 -99 -99 -99 -99 -99 -99 -99
"896681a9" 2 -99 -99 -99 -99 -99 -99 -99 -99 -99 -99 -99 -99 -99 -99 -99 -99 -99 -99 -99 -99 -99 -99 -99 -99 -99 -99 -99 -99 -99 -99 -99 -99 -99 -99 -99 -99 -99 -99 -99 -99 -99 -99 -99 -99 -99 -99 -99 -99 -99 -99 -99 -99 -99 -99 -99 -99 -99 -99
"896681a9" 2 -99 -99 -99 -99 -99 -99 -99 -99 -99 -99 -99 -99 -99 -99 -99 -99 -99 -99 -99 -99 -99 -99 -99 -99 -99 -99 -99 -99 -99 -99 -99 -99 -99 -99 -99 -99 -99 -99 -99 -99 -99 -99 -99 -99 -99 -99 -99 -99 -99 -99 -99 -99 -99 -99 -99 -99 -99 -99
"dad8c969" 1 3 3 4 3 1 2 1 2 2 3 3 1 2 1 1 4 3 1 3 2 3 3 1 2 1 4 1 1 20 3 3 4 3 1 2 1 2 2 3 3 1 2 1 1 4 3 1 3 2 3 3 1 2 1 4 1 1 47
"8f0248ed" 1 3 2 4 3 2 4 3 2 4 3 2 4 3 4 3 2 4 3 2 4 3 2 4 3 2 4 3 2 52 3 2 4 3 2 2 3 2 4 3 2 4 3 4 3 2 4 3 4 4 3 2 4 3 2 4 3 2 44
"0f89cb78" 1 -99 -99 -99 -99 -99 -99 -99 -99 -99 -99 -99 -99 -99 -99 -99 -99 -99 -99 -99 -99 -99 -99 -99 -99 -99 -99 -99 -99 -99 3 4 3 4 4 2 4 1 3 2 2 1 2 2 3 4 1 2 4 1 4 2 2 1 2 1 3 2 41
"e908994e" 1 3 3 2 3 3 3 3 1 3 1 3 2 3 3 1 3 1 2 2 2 4 1 2 2 2 1 2 3 29 3 3 4 3 1 2 1 2 2 3 3 1 2 1 1 4 3 1 1 2 3 3 1 2 1 4 1 1 47
"f8bdffa8" 1 3 1 2 3 1 2 1 2 2 3 3 1 2 1 1 4 3 1 1 2 3 3 1 2 1 3 1 1 44 3 3 4 3 1 2 1 2 2 3 3 1 2 1 1 4 3 1 1 2 3 3 1 2 1 4 1 1 47
"d714d79d" 1 2 2 2 3 3 2 2 1 3 1 2 2 3 1 2 3 2 1 3 2 2 2 3 1 2 2 2 3 33 1 1 3 1 1 1 2 3 2 1 1 1 2 1 3 2 1 3 1 1 3 2 2 1 2 1 1 2 59
"84fc4bb8" 2 -99 -99 -99 -99 -99 -99 -99 -99 -99 -99 -99 -99 -99 -99 -99 -99 -99 -99 -99 -99 -99 -99 -99 -99 -99 -99 -99 -99 -99 2 4 1 4 4 3 3 2 1 1 1 1 2 1 1 2 1 4 1 4 3 1 1 1 2 4 1 1 31
"891af2d3" 2 3 2 2 2 2 2 4 2 2 4 2 2 4 2 4 2 2 3 2 2 4 2 2 4 2 2 2 2 42 1 2 3 1 2 3 1 2 3 1 2 3 1 3 1 2 3 1 2 3 1 2 3 1 2 3 1 2 58
"05c994cb" 2 -99 -99 -99 -99 -99 -99 -99 -99 -99 -99 -99 -99 -99 -99 -99 -99 -99 -99 -99 -99 -99 -99 -99 -99 -99 -99 -99 -99 -99 -99 -99 -99 -99 -99 -99 -99 -99 -99 -99 -99 -99 -99 -99 -99 -99 -99 -99 -99 -99 -99 -99 -99 -99 -99 -99 -99 -99 -99
"7d69aa75" 2 -99 -99 -99 -99 -99 -99 -99 -99 -99 -99 -99 -99 -99 -99 -99 -99 -99 -99 -99 -99 -99 -99 -99 -99 -99 -99 -99 -99 -99 -99 -99 -99 -99 -99 -99 -99 -99 -99 -99 -99 -99 -99 -99 -99 -99 -99 -99 -99 -99 -99 -99 -99 -99 -99 -99 -99 -99 -99
"6cc193f4" 2 -99 -99 -99 -99 -99 -99 -99 -99 -99 -99 -99 -99 -99 -99 -99 -99 -99 -99 -99 -99 -99 -99 -99 -99 -99 -99 -99 -99 -99 3 3 1 2 2 3 1 1 3 4 1 2 3 1 2 3 1 3 2 3 3 2 1 1 2 3 4 2 35
"411d0995" 1 3 4 3 3 3 3 3 2 3 2 2 2 3 2 1 4 2 2 3 3 3 1 3 2 3 1 3 2 31 2 3 2 2 2 2 3 1 3 2 3 3 4 1 2 3 1 2 2 2 3 2 4 1 2 2 3 3 44
"8ffe1be1" 2 3 4 1 4 3 4 1 2 3 1 2 2 1 1 1 4 1 2 4 3 4 1 2 1 3 1 3 3 50 2 4 3 3 3 2 1 1 2 1 1 3 2 1 1 4 1 4 2 2 4 3 1 1 1 1 2 1 53
"7f712db3" 1 4 4 1 3 2 2 1 4 3 1 2 1 3 3 1 3 2 1 3 2 4 1 1 1 3 1 3 1 30 4 3 2 3 2 1 2 3 4 2 3 1 4 3 1 4 2 1 3 1 3 2 2 2 4 1 3 1 49
"69c16fde" 1 -99 -99 -99 -99 -99 -99 -99 -99 -99 -99 -99 -99 -99 -99 -99 -99 -99 -99 -99 -99 -99 -99 -99 -99 -99 -99 -99 -99 -99 -99 -99 -99 -99 -99 -99 -99 -99 -99 -99 -99 -99 -99 -99 -99 -99 -99 -99 -99 -99 -99 -99 -99 -99 -99 -99 -99 -99 -99
"b5b141c4" 1 -99 -99 -99 -99 -99 -99 -99 -99 -99 -99 -99 -99 -99 -99 -99 -99 -99 -99 -99 -99 -99 -99 -99 -99 -99 -99 -99 -99 -99 -99 -99 -99 -99 -99 -99 -99 -99 -99 -99 -99 -99 -99 -99 -99 -99 -99 -99 -99 -99 -99 -99 -99 -99 -99 -99 -99 -99 -99
"2df8d20b" 1 3 2 2 1 3 1 1 1 1 1 3 1 2 4 3 4 3 3 3 2 2 1 1 4 1 2 1 3 33 2 1 3 2 1 3 2 1 3 2 1 3 2 3 2 1 3 2 1 3 2 1 3 2 1 3 2 1 36
"73b62ba6" 1 -99 -99 -99 -99 -99 -99 -99 -99 -99 -99 -99 -99 -99 -99 -99 -99 -99 -99 -99 -99 -99 -99 -99 -99 -99 -99 -99 -99 -99 -99 -99 -99 -99 -99 -99 -99 -99 -99 -99 -99 -99 -99 -99 -99 -99 -99 -99 -99 -99 -99 -99 -99 -99 -99 -99 -99 -99 -99
"6a8591a9" 2 1 3 1 1 2 1 2 1 2 1 1 1 2 1 1 1 1 4 2 1 4 1 1 2 1 1 1 1 25 2 2 1 2 2 2 2 2 2 2 2 2 3 2 2 3 2 3 2 2 3 2 2 1 2 2 2 2 31
"78aadf55" 1 3 4 1 3 3 1 1 2 1 2 3 2 3 1 3 3 1 3 3 1 3 4 1 2 4 1 3 4 27 1 1 2 1 1 1 2 1 1 3 2 2 1 3 1 1 1 1 1 1 2 1 3 2 3 2 3 1 59
"8f59cb0d" 1 -99 -99 -99 -99 -99 -99 -99 -99 -99 -99 -99 -99 -99 -99 -99 -99 -99 -99 -99 -99 -99 -99 -99 -99 -99 -99 -99 -99 -99 -99 -99 -99 -99 -99 -99 -99 -99 -99 -99 -99 -99 -99 -99 -99 -99 -99 -99 -99 -99 -99 -99 -99 -99 -99 -99 -99 -99 -99
"faf64fdc" 1 2 1 1 1 1 1 1 1 4 1 4 1 1 1 1 1 1 1 1 1 4 1 1 1 1 4 1 1 20 -99 -99 -99 -99 -99 -99 -99 -99 -99 -99 -99 -99 -99 -99 -99 -99 -99 -99 -99 -99 -99 -99 -99 -99 -99 -99 -99 -99 -99
"76ba7ae9" 1 3 3 1 1 2 1 1 1 4 1 3 2 3 1 1 3 1 2 2 2 4 1 1 1 1 1 1 2 50 4 4 2 3 3 3 1 3 3 1 2 2 3 1 1 2 1 4 2 2 4 1 1 1 1 2 1 1 53
"8ef19b46" 2 -99 -99 -99 -99 -99 -99 -99 -99 -99 -99 -99 -99 -99 -99 -99 -99 -99 -99 -99 -99 -99 -99 -99 -99 -99 -99 -99 -99 -99 -99 -99 -99 -99 -99 -99 -99 -99 -99 -99 -99 -99 -99 -99 -99 -99 -99 -99 -99 -99 -99 -99 -99 -99 -99 -99 -99 -99 -99
"54b8b901" 2 -99 -99 -99 -99 -99 -99 -99 -99 -99 -99 -99 -99 -99 -99 -99 -99 -99 -99 -99 -99 -99 -99 -99 -99 -99 -99 -99 -99 -99 3 3 2 2 3 3 3 2 3 4 3 2 3 2 2 4 1 3 2 3 3 2 3 1 3 4 2 2 40
"6603cf4c" 1 -99 -99 -99 -99 -99 -99 -99 -99 -99 -99 -99 -99 -99 -99 -99 -99 -99 -99 -99 -99 -99 -99 -99 -99 -99 -99 -99 -99 -99 -99 -99 -99 -99 -99 -99 -99 -99 -99 -99 -99 -99 -99 -99 -99 -99 -99 -99 -99 -99 -99 -99 -99 -99 -99 -99 -99 -99 -99
"ef900057" 1 2 1 2 2 1 2 1 1 2 1 1 1 2 3 2 3 2 1 1 1 2 1 1 1 1 2 1 1 29 4 4 3 4 3 1 4 2 2 1 4 1 2 1 3 4 1 1 4 2 4 3 4 4 3 3 2 3 43
"c5eaa010" 2 1 2 1 2 2 3 3 2 3 2 3 4 2 2 2 3 2 2 3 2 2 3 3 2 3 2 2 3 39 1 2 3 2 1 3 2 1 3 2 2 2 3 3 2 3 2 2 2 3 2 1 3 2 4 4 2 3 36
"7757ac8e" 2 1 3 1 2 1 1 2 1 4 2 1 4 3 4 1 4 2 4 1 2 4 2 1 1 3 1 2 2 30 1 3 1 1 2 1 2 2 3 2 2 3 3 2 2 3 1 3 1 2 2 2 3 2 4 2 2 2 49
"9ec7af05" 2 1 2 2 1 1 2 1 2 3 2 3 3 2 3 4 2 4 3 2 2 3 4 2 3 4 4 3 2 33 -99 2 2 2 1 2 2 1 2 2 1 3 2 2 2 1 2 2 1 4 2 1 4 2 1 2 2 1 36
"a6480b8d" 1 4 4 2 2 3 2 3 4 2 4 3 2 4 2 2 3 2 3 2 2 3 2 2 3 4 2 3 4 25 3 4 2 3 4 2 3 4 2 3 4 2 3 3 2 3 2 3 3 3 3 2 2 1 1 2 1 3 58
"a3a92660" 1 3 4 3 3 3 3 3 2 3 2 3 2 3 2 1 4 2 2 3 3 3 1 3 2 3 1 3 2 22 4 3 2 4 2 2 2 2 3 2 3 2 3 1 2 3 1 1 3 2 3 2 4 1 3 2 2 3 44
"da2f4831" 2 2 3 2 4 3 2 3 4 2 4 3 4 2 4 2 2 3 2 4 4 3 2 2 3 4 3 2 4 48 -99 -99 -99 -99 -99 -99 -99 -99 -99 -99 -99 -99 -99 -99 -99 -99 -99 -99 -99 -99 -99 -99 -99 -99 -99 -99 -99 -99 -99
"a9debe46" 1 3 2 1 2 2 3 4 2 3 2 4 2 3 2 2 3 2 1 4 4 3 1 1 2 1 2 4 3 44 3 1 2 2 2 4 3 2 4 1 3 2 3 2 1 4 2 1 3 3 3 2 2 2 2 1 3 4 49
"5d858422" 2 -99 -99 -99 -99 -99 -99 -99 -99 -99 -99 -99 -99 -99 -99 -99 -99 -99 -99 -99 -99 -99 -99 -99 -99 -99 -99 -99 -99 -99 -99 -99 -99 -99 -99 -99 -99 -99 -99 -99 -99 -99 -99 -99 -99 -99 -99 -99 -99 -99 -99 -99 -99 -99 -99 -99 -99 -99 -99
"57b0b03b" 1 -99 -99 -99 -99 -99 -99 -99 -99 -99 -99 -99 -99 -99 -99 -99 -99 -99 -99 -99 -99 -99 -99 -99 -99 -99 -99 -99 -99 -99 -99 -99 -99 -99 -99 -99 -99 -99 -99 -99 -99 -99 -99 -99 -99 -99 -99 -99 -99 -99 -99 -99 -99 -99 -99 -99 -99 -99 -99
"3e3d5150" 2 3 3 1 1 1 4 2 1 2 -99 -99 4 2 4 2 1 4 2 1 4 2 1 4 2 1 -99 -99 -99 47 2 2 3 2 1 3 2 1 3 2 1 3 2 3 2 1 3 2 1 3 2 1 3 2 1 3 2 1 36
"afc7b6dd" 1 2 2 1 1 4 3 3 1 4 4 4 1 1 2 2 2 2 2 2 2 2 2 1 1 1 1 1 1 55 1 3 2 2 3 2 1 2 2 1 2 2 1 2 1 2 2 1 1 2 1 1 2 2 1 2 1 2 58
"a88f05c8" 1 3 1 2 4 4 1 3 2 2 1 3 1 1 2 1 3 2 3 1 1 4 2 2 3 3 2 1 4 21 2 3 3 3 2 1 3 3 3 1 1 2 3 1 3 2 3 3 1 1 3 2 3 2 2 3 2 1 28
"4de5cb73" 1 -99 -99 -99 -99 -99 -99 -99 -99 -99 -99 -99 -99 -99 -99 -99 -99 -99 -99 -99 -99 -99 -99 -99 -99 -99 -99 -99 -99 -99 2 3 2 3 2 4 4 3 3 1 2 2 3 2 1 3 1 2 2 3 3 1 3 3 3 3 2 1 40
"7fed081e" 2 2 4 1 4 4 2 1 1 4 2 3 2 3 1 2 4 1 3 2 2 4 2 2 1 2 1 2 3 52 2 3 1 2 2 3 1 1 3 1 2 1 3 1 1 3 1 2 1 3 2 1 1 2 1 2 1 2 53
"dc7c345c" 1 3 4 3 3 3 3 3 2 3 2 3 2 3 2 1 4 2 2 3 3 3 1 3 2 3 1 3 2 31 3 3 4 3 4 4 3 1 4 1 4 2 3 2 2 3 1 1 3 4 4 2 4 1 4 2 4 2 44
"a78bfc37" 2 3 1 2 1 4 3 1 3 3 2 1 2 3 3 2 2 1 1 2 2 3 3 1 2 1 1 1 3 31 4 2 2 1 3 3 2 2 3 2 1 2 3 2 2 2 1 1 2 1 2 2 2 2 2 2 2 2 44
"782b2975" 1 1 1 1 2 2 1 1 2 2 2 3 1 3 1 2 2 1 2 3 1 2 1 1 2 2 1 1 4 44 1 3 1 2 2 2 1 2 2 1 3 2 3 1 2 3 1 2 2 2 2 2 3 1 2 2 2 3 58
"f7a7db7b" 1 -99 -99 -99 -99 -99 -99 -99 -99 -99 -99 -99 -99 -99 -99 -99 -99 -99 -99 -99 -99 -99 -99 -99 -99 -99 -99 -99 -99 -99 -99 -99 -99 -99 -99 -99 -99 -99 -99 -99 -99 -99 -99 -99 -99 -99 -99 -99 -99 -99 -99 -99 -99 -99 -99 -99 -99 -99 -99
"e24aaa23" 1 3 2 1 4 1 1 3 4 2 2 3 4 4 3 2 3 2 4 1 4 4 1 2 3 1 4 2 4 21 2 3 1 3 1 1 2 3 2 2 3 3 3 2 2 3 1 3 1 3 4 1 2 3 3 3 2 3 49
"7d3a3740" 2 3 3 4 3 1 2 1 2 2 3 3 1 2 1 1 4 3 1 3 2 3 3 1 2 1 4 1 1 31 3 3 4 3 1 2 1 2 2 3 3 1 2 1 1 4 3 1 2 2 3 3 1 2 1 4 1 1 47
"3f0260f9" 2 3 1 2 4 2 2 1 3 3 1 1 4 2 3 3 3 1 2 3 3 3 1 2 3 1 2 3 3 34 3 1 2 4 2 2 1 3 3 1 1 4 2 3 3 3 1 2 3 3 3 1 2 3 1 2 3 3 44
"e60d1102" 1 2 3 2 2 3 2 2 2 1 2 3 2 2 2 2 3 2 2 2 2 2 1 2 2 3 2 2 4 30 2 2 2 2 2 2 2 2 2 2 2 2 2 2 2 2 2 2 2 2 2 2 2 2 2 2 2 2 58
"8899a551" 2 3 1 2 2 3 2 2 2 2 2 3 2 3 2 2 3 1 2 3 2 2 2 3 2 4 2 3 3 31 3 1 3 2 1 1 3 1 3 1 3 1 2 4 2 1 1 3 1 2 3 2 3 2 2 4 1 3 59
"90c8a926" 2 2 2 1 2 3 2 2 2 3 2 3 2 3 2 2 3 2 2 2 2 3 2 3 2 3 2 2 3 40 -99 -99 -99 -99 -99 -99 -99 -99 -99 -99 -99 -99 -99 -99 -99 -99 -99 -99 -99 -99 -99 -99 -99 -99 -99 -99 -99 -99 -99
"923b6c81" 1 -99 -99 -99 -99 -99 -99 -99 -99 -99 -99 -99 -99 -99 -99 -99 -99 -99 -99 -99 -99 -99 -99 -99 -99 -99 -99 -99 -99 -99 -99 -99 -99 -99 -99 -99 -99 -99 -99 -99 -99 -99 -99 -99 -99 -99 -99 -99 -99 -99 -99 -99 -99 -99 -99 -99 -99 -99 -99
"5feb9c99" 2 3 2 1 3 3 1 3 2 3 3 3 1 2 2 3 4 1 3 3 1 3 2 1 2 4 1 3 3 49 2 1 1 3 2 3 4 2 1 2 3 4 1 2 2 4 1 1 4 4 2 1 4 1 4 1 3 3 59
"368d0ceb" 1 -99 -99 -99 -99 -99 -99 -99 -99 -99 -99 -99 -99 -99 -99 -99 -99 -99 -99 -99 -99 -99 -99 -99 -99 -99 -99 -99 -99 -99 4 4 4 4 4 2 2 3 4 3 4 4 4 2 1 4 1 1 4 1 4 3 3 1 2 4 4 3 43
"34b1cb8b" 1 2 3 1 1 3 4 1 4 1 1 3 4 4 2 1 1 4 1 1 2 1 1 1 4 1 1 1 2 23 1 3 1 2 3 2 2 2 3 2 3 3 4 2 2 2 2 2 2 2 2 2 1 2 2 2 2 3 31
"813caf08" 2 -99 -99 -99 -99 -99 -99 -99 -99 -99 -99 -99 -99 -99 -99 -99 -99 -99 -99 -99 -99 -99 -99 -99 -99 -99 -99 -99 -99 -99 2 3 2 2 1 2 3 2 2 1 1 1 2 2 1 3 1 3 2 3 3 2 1 2 2 2 2 3 39
"5d16d858" 2 2 3 1 3 3 1 3 3 3 2 3 2 2 1 2 4 1 2 4 1 2 3 2 2 3 2 3 3 30 3 3 2 3 1 2 1 2 3 2 3 3 3 1 2 3 2 4 1 4 2 2 1 2 1 3 3 1 58
"d4edb1ef" 2 2 4 4 4 2 2 2 4 4 2 4 1 2 4 4 3 4 4 2 2 4 1 2 3 1 4 1 2 45 1 1 2 1 1 3 1 2 1 2 2 1 2 3 4 2 4 4 1 3 1 2 2 2 1 1 2 2 53
"279d52ea" 1 -99 -99 -99 -99 -99 -99 -99 -99 -99 -99 -99 -99 -99 -99 -99 -99 -99 -99 -99 -99 -99 -99 -99 -99 -99 -99 -99 -99 -99 3 3 1 3 3 3 2 1 3 1 2 2 3 2 1 3 2 1 2 -99 2 1 2 2 2 3 2 3 30
"8c34dc5a" 1 4 2 1 3 2 2 4 2 2 2 2 2 4 1 4 3 1 2 2 2 4 2 1 2 2 1 4 2 24 2 2 1 2 2 1 1 2 2 3 2 1 4 2 2 3 3 4 1 1 4 4 3 4 4 1 3 1 59
"b8ec6499" 1 4 4 1 3 1 1 1 1 3 1 1 1 2 3 1 1 1 1 1 1 3 1 1 1 1 2 2 1 30 3 2 1 2 3 3 3 1 3 1 2 1 3 1 1 3 3 1 3 3 2 1 2 3 1 2 2 1 53
"65ccd652" 1 3 4 1 3 3 3 1 1 3 1 3 1 2 2 1 3 1 2 3 2 3 1 1 1 1 1 1 3 55 3 2 3 1 3 3 2 1 2 1 2 1 2 1 3 2 2 1 3 3 1 2 2 1 1 2 1 3 53
"5c2aa2e6" 2 2 1 2 1 1 1 1 1 3 2 4 3 2 2 1 3 1 1 1 1 3 1 1 2 2 2 1 4 31 -99 -99 -99 -99 -99 -99 -99 -99 -99 -99 -99 -99 -99 -99 -99 -99 -99 -99 -99 -99 -99 -99 -99 -99 -99 -99 -99 -99 -99
"ddb9d241" 1 3 3 4 3 1 2 1 2 2 3 3 1 2 1 1 4 3 1 3 2 3 2 1 2 1 3 1 1 34 3 3 3 4 2 1 1 2 2 2 3 2 1 2 1 3 3 1 2 2 3 2 2 2 2 1 2 2 47
"b76b0b16" 1 3 4 3 3 3 3 2 1 2 2 2 2 3 2 2 2 1 2 3 3 3 2 3 2 2 3 3 1 32 -99 -99 -99 -99 -99 -99 -99 -99 -99 -99 -99 -99 -99 -99 -99 -99 -99 -99 -99 -99 -99 -99 -99 -99 -99 -99 -99 -99 -99
"0bd11660" 1 2 2 2 3 4 2 1 2 4 2 2 3 2 3 2 3 2 1 2 2 4 1 2 1 3 4 2 3 44 1 2 2 4 3 1 2 1 3 1 2 2 3 2 1 3 1 3 2 2 3 2 3 2 4 2 2 2 44
"098e9a56" 1 -99 -99 -99 -99 -99 -99 -99 -99 -99 -99 -99 -99 -99 -99 -99 -99 -99 -99 -99 -99 -99 -99 -99 -99 -99 -99 -99 -99 -99 -99 -99 -99 -99 -99 -99 -99 -99 -99 -99 -99 -99 -99 -99 -99 -99 -99 -99 -99 -99 -99 -99 -99 -99 -99 -99 -99 -99 -99
"7bf47f82" 2 -99 -99 -99 -99 -99 -99 -99 -99 -99 -99 -99 -99 -99 -99 -99 -99 -99 -99 -99 -99 -99 -99 -99 -99 -99 -99 -99 -99 -99 -99 -99 -99 -99 -99 -99 -99 -99 -99 -99 -99 -99 -99 -99 -99 -99 -99 -99 -99 -99 -99 -99 -99 -99 -99 -99 -99 -99 -99
"37dc37ad" 1 -99 -99 -99 -99 -99 -99 -99 -99 -99 -99 -99 -99 -99 -99 -99 -99 -99 -99 -99 -99 -99 -99 -99 -99 -99 -99 -99 -99 -99 -99 -99 -99 -99 -99 -99 -99 -99 -99 -99 -99 -99 -99 -99 -99 -99 -99 -99 -99 -99 -99 -99 -99 -99 -99 -99 -99 -99 -99
"6944aec1" 2 2 4 1 3 4 3 1 1 4 2 1 1 4 3 2 4 2 1 3 1 3 2 1 1 3 2 2 1 28 2 3 2 4 4 3 2 2 3 2 2 2 4 4 2 4 2 2 3 2 3 2 2 2 3 2 1 2 49
"0fd3e91d" 2 -99 -99 -99 -99 -99 -99 -99 -99 -99 -99 -99 -99 -99 -99 -99 -99 -99 -99 -99 -99 -99 -99 -99 -99 -99 -99 -99 -99 -99 -99 -99 -99 -99 -99 -99 -99 -99 -99 -99 -99 -99 -99 -99 -99 -99 -99 -99 -99 -99 -99 -99 -99 -99 -99 -99 -99 -99 -99
"b56ce64e" 1 -99 -99 -99 -99 -99 -99 -99 -99 -99 -99 -99 -99 -99 -99 -99 -99 -99 -99 -99 -99 -99 -99 -99 -99 -99 -99 -99 -99 -99 2 4 3 3 3 3 2 2 1 3 2 3 3 3 2 3 3 2 3 3 1 3 3 2 2 1 3 3 33
"bc0808aa" 1 -99 3 1 3 2 4 1 3 3 4 4 3 2 1 4 1 4 1 2 2 1 1 1 4 1 1 1 4 39 1 2 3 2 1 3 2 1 3 2 1 3 2 3 2 1 2 2 1 3 2 1 3 2 2 3 2 1 36
"fbbe0805" 1 2 1 1 1 1 1 1 1 4 1 4 1 1 1 1 1 1 2 1 1 4 1 1 1 1 4 1 1 32 -99 -99 -99 -99 -99 -99 -99 -99 -99 -99 -99 -99 -99 -99 -99 -99 -99 -99 -99 -99 -99 -99 -99 -99 -99 -99 -99 -99 -99
"caa58fb3" 2 3 1 3 4 4 3 1 2 4 3 2 4 3 3 2 3 2 1 2 1 4 1 2 3 1 1 1 2 25 2 1 3 3 3 4 2 2 4 2 1 3 2 2 2 4 2 2 1 1 3 1 2 2 2 1 2 1 49
"043055f6" 2 3 4 3 3 3 3 3 2 3 2 3 2 3 2 1 4 2 2 3 3 3 1 3 2 3 1 3 2 32 3 2 2 3 3 3 2 3 3 1 3 2 2 1 1 4 2 2 4 3 3 2 4 2 4 2 3 2 44
"7537853c" 2 3 3 4 3 1 2 1 2 2 3 3 1 2 1 1 4 3 1 1 2 3 3 1 2 1 4 1 1 35 3 3 4 3 1 2 2 2 2 4 4 2 2 1 2 4 3 2 2 2 2 3 2 2 2 2 1 1 47
"c6f8699d" 2 2 1 2 2 2 2 1 1 3 2 2 2 3 2 2 3 1 2 2 1 3 1 2 2 2 2 2 1 23 2 1 2 2 1 2 2 1 3 2 2 1 3 2 2 3 1 1 1 2 4 2 1 1 2 2 2 2 44
"b073bc82" 2 -99 -99 -99 -99 -99 -99 -99 -99 -99 -99 -99 -99 -99 -99 -99 -99 -99 -99 -99 -99 -99 -99 -99 -99 -99 -99 -99 -99 -99 -99 -99 -99 -99 -99 -99 -99 -99 -99 -99 -99 -99 -99 -99 -99 -99 -99 -99 -99 -99 -99 -99 -99 -99 -99 -99 -99 -99 -99
"8ccbbbff" 1 4 2 2 2 3 1 3 2 3 1 1 2 3 2 1 4 1 1 3 1 3 1 2 2 2 2 2 1 19 -99 -99 -99 -99 -99 -99 -99 -99 -99 -99 -99 -99 -99 -99 -99 -99 -99 -99 -99 -99 -99 -99 -99 -99 -99 -99 -99 -99 -99
"a0431824" 1 -99 -99 -99 -99 -99 -99 -99 -99 -99 -99 -99 -99 -99 -99 -99 -99 -99 -99 -99 -99 -99 -99 -99 -99 -99 -99 -99 -99 -99 -99 -99 -99 -99 -99 -99 -99 -99 -99 -99 -99 -99 -99 -99 -99 -99 -99 -99 -99 -99 -99 -99 -99 -99 -99 -99 -99 -99 -99
"6a30e8ca" 1 -99 -99 -99 -99 -99 -99 -99 -99 -99 -99 -99 -99 -99 -99 -99 -99 -99 -99 -99 -99 -99 -99 -99 -99 -99 -99 -99 -99 -99 -99 -99 -99 -99 -99 -99 -99 -99 -99 -99 -99 -99 -99 -99 -99 -99 -99 -99 -99 -99 -99 -99 -99 -99 -99 -99 -99 -99 -99
"5963f89e" 1 4 4 2 3 3 1 2 2 3 1 4 2 3 1 3 3 2 1 4 3 2 1 3 2 3 1 1 4 45 -99 -99 -99 -99 -99 -99 -99 -99 -99 -99 -99 -99 -99 -99 -99 -99 -99 -99 -99 -99 -99 -99 -99 -99 -99 -99 -99 -99 -99
"77a084d8" 1 4 2 1 3 4 3 4 2 3 2 3 3 4 2 1 4 1 1 3 2 3 1 3 2 3 2 1 4 33 -99 -99 -99 -99 -99 -99 -99 -99 -99 -99 -99 -99 -99 -99 -99 -99 -99 -99 -99 -99 -99 -99 -99 -99 -99 -99 -99 -99 -99
"ab7087ff" 2 2 3 1 3 2 3 1 1 4 2 2 2 3 1 1 3 3 1 3 3 3 1 1 1 3 1 3 2 23 1 3 1 2 2 2 2 1 3 2 3 3 3 1 3 3 3 3 2 3 3 3 1 1 3 3 3 4 30
"3c63edc9" 2 4 3 1 4 3 3 2 1 3 1 3 2 4 1 1 3 1 2 3 3 4 1 3 1 3 1 3 4 34 3 4 1 3 3 4 2 1 4 1 3 2 3 1 1 3 1 2 2 2 4 1 3 1 3 1 3 3 41
"18777b31" 2 -99 -99 -99 -99 -99 -99 -99 -99 -99 -99 -99 -99 -99 -99 -99 -99 -99 -99 -99 -99 -99 -99 -99 -99 -99 -99 -99 -99 -99 -99 -99 -99 -99 -99 -99 -99 -99 -99 -99 -99 -99 -99 -99 -99 -99 -99 -99 -99 -99 -99 -99 -99 -99 -99 -99 -99 -99 -99
"c1b359a6" 2 2 2 1 2 1 1 2 1 4 2 1 1 2 2 2 1 2 2 1 2 4 2 2 1 1 4 1 1 22 1 2 2 2 1 1 2 1 3 1 3 1 1 1 2 2 2 2 2 2 4 2 1 2 2 3 2 2 36
"91858b9f" 1 -99 -99 -99 -99 -99 -99 -99 -99 -99 -99 -99 -99 -99 -99 -99 -99 -99 -99 -99 -99 -99 -99 -99 -99 -99 -99 -99 -99 -99 2 4 4 4 4 2 1 1 2 1 2 4 1 1 2 4 1 2 2 1 3 1 1 1 1 2 1 1 28
"fb90aa6f" 2 2 2 1 2 1 1 2 1 4 2 1 1 2 2 4 1 2 2 1 2 4 2 2 1 1 4 1 1 29 1 1 2 1 2 2 1 1 3 2 1 2 2 2 3 2 1 1 2 2 3 2 3 2 2 3 1 2 36
"1c69d537" 2 -99 -99 -99 -99 -99 -99 -99 -99 -99 -99 -99 -99 -99 -99 -99 -99 -99 -99 -99 -99 -99 -99 -99 -99 -99 -99 -99 -99 -99 -99 -99 -99 -99 -99 -99 -99 -99 -99 -99 -99 -99 -99 -99 -99 -99 -99 -99 -99 -99 -99 -99 -99 -99 -99 -99 -99 -99 -99
"d60a3441" 1 -99 -99 -99 -99 -99 -99 -99 -99 -99 -99 -99 -99 -99 -99 -99 -99 -99 -99 -99 -99 -99 -99 -99 -99 -99 -99 -99 -99 -99 4 4 4 1 4 1 1 4 2 1 1 2 4 4 3 4 4 2 4 1 4 4 1 2 2 3 1 1 26
"9c1922ff" 1 2 3 2 2 2 1 1 2 1 1 1 2 2 3 2 2 1 2 1 1 4 1 1 1 3 2 3 1 19 4 1 1 1 4 4 4 1 1 3 -99 3 3 2 1 1 1 1 4 2 2 4 4 1 2 3 2 1 28
"8a315c1a" 2 -99 -99 -99 -99 -99 -99 -99 -99 -99 -99 -99 -99 -99 -99 -99 -99 -99 -99 -99 -99 -99 -99 -99 -99 -99 -99 -99 -99 -99 -99 -99 -99 -99 -99 -99 -99 -99 -99 -99 -99 -99 -99 -99 -99 -99 -99 -99 -99 -99 -99 -99 -99 -99 -99 -99 -99 -99 -99
"21662edc" 2 -99 -99 -99 -99 -99 -99 -99 -99 -99 -99 -99 -99 -99 -99 -99 -99 -99 -99 -99 -99 -99 -99 -99 -99 -99 -99 -99 -99 -99 -99 -99 -99 -99 -99 -99 -99 -99 -99 -99 -99 -99 -99 -99 -99 -99 -99 -99 -99 -99 -99 -99 -99 -99 -99 -99 -99 -99 -99
"27d3313f" 1 4 2 1 4 1 3 4 1 4 1 2 1 4 2 1 4 1 1 1 1 4 1 2 2 1 1 2 1 21 3 1 1 3 1 3 3 2 3 2 2 1 3 2 2 3 2 2 2 1 3 2 2 2 1 2 2 2 36
"5cb9a0f3" 1 3 4 4 4 3 2 1 2 4 1 2 3 4 3 4 4 1 2 4 2 4 1 3 2 3 4 1 4 27 -99 -99 -99 -99 -99 -99 -99 -99 -99 -99 -99 -99 -99 -99 -99 -99 -99 -99 -99 -99 -99 -99 -99 -99 -99 -99 -99 -99 -99
"476aef58" 1 3 3 -99 3 3 1 3 3 3 1 3 2 2 2 1 3 1 2 3 1 3 1 3 2 2 3 3 3 48 3 3 -99 3 3 1 3 2 2 1 3 2 2 2 1 2 1 1 3 1 3 1 3 2 2 3 3 3 46
"27a2545f" 2 3 3 1 2 2 2 3 1 3 1 3 3 3 1 1 3 1 3 2 2 3 1 2 1 3 3 2 3 23 1 3 1 3 1 1 2 1 3 1 3 2 2 1 2 3 1 3 2 1 3 1 1 1 2 3 2 3 37
"a170c0e9" 1 4 2 2 4 4 1 2 4 4 1 2 1 4 1 1 4 1 4 3 2 4 1 4 1 4 4 3 4 57 4 3 2 4 4 1 2 1 4 1 2 1 4 2 1 4 1 1 4 3 4 1 4 1 4 4 2 4 34
"fba49b1b" 2 1 2 2 4 1 3 3 2 4 1 4 2 4 1 1 4 1 3 1 1 4 1 1 4 4 4 1 4 34 1 3 1 4 1 2 1 1 4 1 4 1 4 1 1 4 1 4 1 1 4 1 1 1 4 4 1 4 30
"143fef0b" 1 4 4 4 4 3 3 3 1 4 1 4 3 4 1 4 4 1 1 4 2 4 1 4 2 3 3 3 4 19 2 2 2 3 2 2 2 1 2 2 2 2 2 1 1 3 1 1 2 2 2 1 1 2 1 2 1 2 32
"4af2cbb2" 2 2 3 2 3 2 2 1 2 3 2 2 2 2 2 1 3 2 3 2 2 3 2 1 1 2 2 1 2 22 1 2 4 4 2 2 1 2 4 1 1 2 2 2 1 4 1 4 2 2 4 1 2 3 2 2 1 1 32
"9f02fd6b" 1 3 3 1 3 4 1 3 2 2 1 3 3 4 1 2 3 2 2 3 1 1 2 3 2 3 2 2 3 28 4 4 2 4 4 2 3 1 2 1 4 4 4 1 1 4 1 1 4 2 2 1 4 1 4 2 2 3 34
"a57d519c" 1 2 3 3 4 4 3 4 1 4 1 2 4 2 1 1 4 1 4 4 4 3 1 4 1 4 3 4 4 36 4 4 4 4 4 1 4 3 4 1 1 1 4 1 1 4 1 4 4 1 4 1 2 1 1 4 1 4 30
"99f89223" 2 1 4 2 2 2 2 2 1 2 1 2 1 2 2 1 2 1 4 2 2 2 2 1 2 2 2 1 2 34 3 3 2 2 3 1 2 1 3 3 3 2 3 1 2 3 2 1 3 1 2 2 2 1 2 2 3 2 43
"acdb8d79" 1 3 4 4 4 4 2 1 2 4 1 4 2 4 2 4 4 1 2 4 2 4 1 2 2 2 3 2 4 34 4 3 2 4 4 1 1 1 4 1 4 1 4 2 1 4 1 1 1 1 4 1 4 1 4 4 3 4 34
"8dbb2230" 1 4 3 3 4 4 4 3 2 4 4 2 3 4 1 1 4 3 3 2 3 4 4 2 2 3 4 4 1 16 1 2 4 4 1 4 1 4 2 1 1 1 1 1 1 4 4 4 4 2 2 1 1 4 2 1 2 1 37
"25c26170" 1 1 4 2 4 1 1 1 2 4 1 1 4 2 1 2 3 4 4 2 1 3 2 2 4 1 1 1 1 20 2 3 1 3 1 1 1 2 2 1 1 2 1 2 1 2 1 3 1 1 2 1 1 2 2 2 2 2 43
"61940f7e" 1 1 3 1 3 2 1 2 1 3 1 2 2 3 1 1 2 1 1 2 1 3 1 2 1 3 3 2 2 36 3 3 1 3 2 2 2 1 2 1 3 2 3 1 1 2 1 1 3 2 2 2 3 1 2 2 3 3 37
"33bd4f47" 1 4 4 3 4 4 2 3 2 4 1 2 2 4 1 1 4 1 1 2 2 4 1 3 1 4 4 1 4 18 -99 -99 -99 -99 -99 -99 -99 -99 -99 -99 -99 -99 -99 -99 -99 -99 -99 -99 -99 -99 -99 -99 -99 -99 -99 -99 -99 -99 -99
"80a1edcb" 2 1 4 1 4 4 3 2 3 4 1 4 4 4 1 1 4 1 4 2 2 4 1 1 1 3 4 2 4 23 3 4 1 2 4 4 3 1 3 1 3 3 4 1 1 3 1 2 3 3 4 1 2 1 3 3 4 4 45
"cd42cc00" 1 4 4 4 4 3 4 4 4 4 1 1 4 2 3 1 4 1 4 4 1 4 1 3 3 3 4 4 3 21 3 3 1 3 3 2 2 3 3 1 2 1 1 3 3 3 1 1 3 3 3 1 1 3 3 3 2 3 36
"25d9590c" 1 2 3 1 3 2 1 2 1 3 1 1 2 3 1 1 3 1 2 2 1 3 1 3 1 3 3 3 2 23 -99 -99 -99 -99 -99 -99 -99 -99 -99 -99 -99 -99 -99 -99 -99 -99 -99 -99 -99 -99 -99 -99 -99 -99 -99 -99 -99 -99 -99
"b5b141c4" 1 4 4 2 4 1 1 4 1 4 1 4 2 4 1 1 4 1 1 1 1 4 1 4 1 4 4 1 4 23 3 3 3 3 3 2 3 1 3 1 3 3 3 1 1 3 2 1 3 2 3 1 3 1 2 3 3 3 45
"bda15506" 1 4 2 3 4 3 2 3 1 4 1 1 1 1 1 1 4 1 4 1 1 4 1 3 1 3 4 1 1 20 -99 -99 -99 -99 -99 -99 -99 -99 -99 -99 -99 -99 -99 -99 -99 -99 -99 -99 -99 -99 -99 -99 -99 -99 -99 -99 -99 -99 -99
"8f59cb0d" 1 3 4 1 3 3 1 3 1 3 1 3 2 3 1 2 3 2 1 3 1 4 2 3 1 2 3 3 3 37 4 4 1 3 3 3 3 1 4 1 3 2 3 1 2 4 1 1 4 2 3 1 3 1 3 3 3 3 45
"da5bf2a7" 2 2 4 4 4 2 2 1 1 4 1 3 1 4 3 1 4 4 4 2 2 4 1 2 2 2 3 1 4 35 -99 -99 -99 -99 -99 -99 -99 -99 -99 -99 -99 -99 -99 -99 -99 -99 -99 -99 -99 -99 -99 -99 -99 -99 -99 -99 -99 -99 -99
"74e95650" 1 2 2 3 2 2 1 2 1 3 1 2 2 2 2 1 3 1 4 1 3 4 1 2 2 2 3 1 1 17 4 4 4 4 3 1 1 1 4 1 3 1 3 1 1 4 1 2 2 1 4 1 2 1 4 4 1 2 30
"03d7a01b" 1 2 3 3 3 2 2 2 1 2 1 1 2 3 2 1 3 3 2 2 2 3 3 2 1 3 2 1 2 30 1 4 3 4 3 1 3 2 4 1 2 1 4 1 1 4 1 1 1 1 4 1 1 4 4 4 1 4 30
"8a95d2c4" 1 3 3 2 3 2 2 2 2 2 1 2 2 3 2 2 2 2 2 2 2 2 3 3 1 3 1 3 2 22 -99 -99 -99 -99 -99 -99 -99 -99 -99 -99 -99 -99 -99 -99 -99 -99 -99 -99 -99 -99 -99 -99 -99 -99 -99 -99 -99 -99 -99
"6585bd09" 2 2 3 2 3 3 2 2 1 3 2 1 1 3 1 2 3 2 3 2 2 3 2 2 1 3 3 1 2 30 2 4 4 2 2 2 1 1 4 1 1 2 2 1 1 4 1 3 2 2 2 1 1 1 2 4 1 3 32
"389b85a9" 1 3 3 1 3 3 1 2 2 3 1 1 2 3 2 1 3 1 2 2 1 3 1 2 1 2 3 2 2 17 3 3 1 3 2 1 2 1 2 1 2 2 3 2 1 3 1 2 2 1 2 1 2 1 2 2 2 2 43
"b7ab3792" 1 3 4 4 4 4 2 1 1 4 1 2 1 3 2 1 4 1 1 4 2 4 1 4 2 4 4 2 3 38 3 3 1 3 2 2 2 1 3 1 2 2 1 2 1 2 1 2 2 2 3 1 1 1 2 3 2 3 37
"0bb36b16" 2 1 4 4 4 1 1 1 1 4 1 1 1 4 2 2 4 1 4 1 1 4 1 1 1 4 4 1 1 17 1 3 1 3 1 2 1 1 3 3 3 2 3 1 1 3 2 3 1 1 3 2 1 1 3 3 2 1 46
"144982de" 1 -99 -99 -99 -99 -99 -99 -99 -99 -99 -99 -99 -99 -99 -99 -99 -99 -99 -99 -99 -99 -99 -99 -99 -99 -99 -99 -99 -99 -99 3 3 1 3 3 1 3 1 3 1 3 2 3 1 1 3 1 2 3 1 3 2 3 1 3 3 2 3 34
"d30d3d4a" 1 2 2 1 3 2 1 2 1 3 2 2 2 3 2 1 2 1 2 2 1 2 1 2 2 2 3 1 2 42 3 3 1 3 2 2 2 1 3 3 3 2 3 2 1 2 1 2 2 1 3 2 2 1 2 3 2 3 37
"a88f05c8" 1 2 2 1 4 1 2 3 3 2 1 3 1 4 4 2 4 1 2 2 2 2 1 3 2 2 3 2 1 19 -99 -99 -99 -99 -99 -99 -99 -99 -99 -99 -99 -99 -99 -99 -99 -99 -99 -99 -99 -99 -99 -99 -99 -99 -99 -99 -99 -99 -99
"b32e918d" 1 3 3 1 3 3 2 3 1 3 1 3 2 2 1 1 3 1 1 2 1 3 2 3 2 3 3 2 3 39 3 3 1 3 3 2 3 1 3 1 3 2 3 1 1 3 1 1 3 2 3 1 3 1 3 2 3 3 45
"b1efe853" 1 2 4 4 4 4 4 4 2 4 1 2 1 4 4 1 4 1 4 4 1 4 1 4 1 1 4 1 4 28 4 4 4 4 3 1 1 1 4 1 4 1 3 1 1 4 1 2 4 1 4 1 2 4 3 4 2 4 30
"7514683f" 2 1 4 1 3 2 2 2 1 4 1 2 3 3 1 1 3 1 3 2 2 3 1 1 1 2 3 1 1 26 3 3 2 3 1 2 1 1 3 1 2 2 2 1 1 3 2 4 1 2 3 1 2 1 2 2 3 2 45
"b3566d68" 2 3 3 1 3 2 2 2 1 3 1 3 2 3 1 1 3 1 2 2 2 3 1 2 1 3 3 3 3 27 -99 -99 -99 -99 -99 -99 -99 -99 -99 -99 -99 -99 -99 -99 -99 -99 -99 -99 -99 -99 -99 -99 -99 -99 -99 -99 -99 -99 -99
"3edafbcf" 1 3 3 2 3 3 2 3 1 3 1 3 2 3 2 2 3 2 2 2 2 3 2 3 1 3 3 2 2 46 3 3 2 3 3 2 2 2 3 2 3 2 3 1 1 3 1 1 3 3 3 2 3 2 2 3 3 3 46
"a8f4801f" 2 1 4 2 2 2 2 1 4 4 1 2 1 4 2 1 1 1 2 2 2 2 2 3 2 3 2 1 1 26 2 3 1 2 2 2 1 2 4 3 1 3 3 1 2 3 1 3 2 2 3 2 2 1 3 3 2 2 36
"6ec83c3b" 2 3 3 2 3 2 3 2 1 3 2 2 2 3 1 1 3 1 3 2 2 3 1 3 1 3 3 3 2 30 -99 -99 -99 -99 -99 -99 -99 -99 -99 -99 -99 -99 -99 -99 -99 -99 -99 -99 -99 -99 -99 -99 -99 -99 -99 -99 -99 -99 -99
"4a1a8ad7" 1 2 2 2 2 2 2 2 2 4 1 1 1 1 2 2 2 2 2 1 1 2 2 1 2 2 4 2 1 27 3 3 1 3 3 1 2 2 2 2 1 2 3 2 2 3 2 2 2 1 2 2 3 1 3 2 3 2 43
"16a16282" 1 3 3 2 3 3 2 2 2 3 1 2 2 3 2 2 3 2 2 2 2 3 2 2 1 3 3 2 3 27 2 1 1 3 2 1 2 3 3 1 1 2 3 3 3 3 3 2 2 1 2 2 2 3 2 3 2 2 37
"48963125" 2 1 2 2 4 1 1 1 1 4 1 1 1 4 2 4 4 2 4 1 1 4 1 2 2 1 3 1 1 20 1 4 2 2 1 1 1 1 4 1 1 2 4 1 2 4 2 1 1 1 4 1 1 1 4 4 1 4 30
"b526e197" 2 4 4 2 1 1 2 3 1 3 2 3 1 4 2 2 4 2 3 1 3 3 2 2 2 3 4 4 3 24 2 3 2 1 3 2 2 1 2 3 3 3 3 1 2 3 2 1 3 3 3 2 2 1 3 3 2 2 39
"cf43fac5" 1 3 3 2 3 4 2 3 1 3 3 2 2 3 2 2 3 1 1 2 1 3 3 3 2 3 3 2 4 30 -99 -99 -99 -99 -99 -99 -99 -99 -99 -99 -99 -99 -99 -99 -99 -99 -99 -99 -99 -99 -99 -99 -99 -99 -99 -99 -99 -99 -99
"32afcebd" 1 4 4 1 4 1 1 1 1 4 1 1 1 4 1 1 4 1 1 1 1 4 1 2 1 4 4 2 4 28 -99 -99 -99 -99 -99 -99 -99 -99 -99 -99 -99 -99 -99 -99 -99 -99 -99 -99 -99 -99 -99 -99 -99 -99 -99 -99 -99 -99 -99
"37dc37ad" 1 3 4 4 4 4 2 1 4 4 1 3 3 4 2 4 4 1 2 3 1 4 1 4 2 3 3 3 4 24 -99 -99 -99 -99 -99 -99 -99 -99 -99 -99 -99 -99 -99 -99 -99 -99 -99 -99 -99 -99 -99 -99 -99 -99 -99 -99 -99 -99 -99
"c551c7ca" 2 1 4 1 4 1 2 1 4 3 1 1 1 4 3 4 4 1 3 1 1 3 1 2 3 4 4 1 1 39 3 3 1 2 3 3 3 3 3 1 2 2 3 3 3 3 2 3 2 2 3 2 2 3 2 3 2 2 36
"de9bb62b" 2 3 2 4 3 1 2 2 1 4 1 1 2 3 1 2 3 2 2 2 2 4 4 2 2 3 3 2 1 25 2 3 1 1 1 2 2 1 3 3 1 2 3 2 2 3 3 3 2 1 2 2 2 1 3 3 1 2 37
"abe2e086" 1 3 1 2 2 3 3 2 3 3 1 2 2 3 3 2 2 1 2 3 3 3 2 2 3 2 3 3 2 55 2 4 4 4 4 2 2 2 4 1 3 4 4 2 2 4 1 1 4 1 4 1 2 2 2 2 2 3 37
"0c62e1f3" 2 2 3 1 2 1 2 2 2 3 1 2 2 3 2 1 3 1 3 1 2 2 2 2 2 3 2 1 2 23 3 3 1 2 1 3 2 2 2 1 1 2 3 2 1 3 1 2 1 2 2 1 2 1 2 2 2 2 43
"96e7d925" 1 3 3 1 3 3 1 3 2 3 1 3 2 3 2 1 3 1 1 2 3 1 3 2 2 3 3 2 3 30 3 3 1 3 3 1 3 1 3 1 3 2 3 2 1 3 1 1 2 1 3 1 3 2 3 3 2 3 46
"34e06d99" 1 2 2 1 3 2 2 2 2 3 1 3 2 3 3 1 3 1 2 2 2 3 1 3 2 2 3 3 3 24 -99 -99 -99 -99 -99 -99 -99 -99 -99 -99 -99 -99 -99 -99 -99 -99 -99 -99 -99 -99 -99 -99 -99 -99 -99 -99 -99 -99 -99
"62ef7db8" 1 3 3 1 3 2 2 2 1 3 1 2 2 3 2 1 3 1 2 2 2 3 1 2 2 3 3 2 3 18 1 3 1 3 4 1 2 1 4 3 1 4 4 3 3 4 2 4 4 1 4 1 3 2 4 4 1 4 32
"36efc00d" 1 4 2 4 4 2 1 2 3 4 4 2 1 4 3 4 4 1 2 4 1 4 1 2 2 4 3 1 1 21 3 3 3 2 2 2 2 1 3 1 1 2 3 2 2 3 1 2 2 2 2 1 2 2 3 3 3 2 37
"a70b1b6c" 2 2 3 3 1 3 4 1 1 4 1 3 2 4 1 1 4 4 2 2 4 4 1 4 1 3 3 2 4 21 2 4 4 4 2 2 1 2 4 1 4 4 2 2 1 4 1 4 1 3 4 1 4 2 2 4 1 2 39
"cd03e2a7" 1 4 4 2 4 4 1 3 2 4 1 2 2 4 2 4 4 2 3 1 1 4 1 3 2 3 4 1 4 20 3 3 1 2 3 3 3 1 3 1 3 2 3 2 2 3 2 1 4 3 3 1 3 2 3 3 3 3 45
"9e17f0db" 2 2 3 1 1 2 2 2 1 3 2 2 2 3 1 2 3 2 3 2 3 3 2 2 1 3 3 2 1 27 4 2 2 2 2 4 2 2 2 1 4 2 2 2 1 4 1 1 4 1 2 1 4 2 2 2 4 4 37
"4a762c50" 1 4 4 4 3 4 4 2 2 4 1 1 1 3 2 3 4 1 2 2 1 4 1 2 2 2 2 2 1 40 2 2 1 2 2 2 2 3 3 1 1 1 2 1 1 3 1 2 2 1 3 1 2 2 3 3 1 1 46
"2207762e" 1 3 2 2 2 3 3 2 1 3 1 2 2 2 2 2 3 1 1 3 3 2 2 3 2 2 2 2 2 27 4 2 4 4 3 3 1 1 4 4 4 4 4 2 1 3 1 1 1 2 4 1 2 2 2 2 1 2 39
"33712722" 2 1 2 2 2 1 2 2 2 4 1 4 1 2 2 2 1 2 2 1 1 4 2 1 2 2 4 1 2 32 -99 -99 -99 -99 -99 -99 -99 -99 -99 -99 -99 -99 -99 -99 -99 -99 -99 -99 -99 -99 -99 -99 -99 -99 -99 -99 -99 -99 -99
"36f4703b" 1 4 4 1 2 2 4 3 1 4 2 3 3 4 2 3 3 1 1 2 4 4 1 3 2 3 4 2 3 19 4 4 1 4 1 1 3 1 4 1 2 2 4 1 1 4 1 1 1 1 4 1 2 1 3 4 1 2 39
"7cba59b4" 2 1 4 1 4 1 4 1 4 4 1 1 1 4 4 1 4 2 4 1 4 4 1 4 4 4 4 1 4 18 1 4 1 4 1 1 1 4 4 1 1 1 4 1 1 1 1 4 1 1 1 1 1 1 1 4 1 1 46
"fe942ae3" 1 1 4 4 4 1 1 1 2 4 1 1 2 4 2 3 4 1 4 1 1 4 1 2 2 2 2 1 1 18 2 4 3 4 3 2 2 2 4 4 1 1 4 2 4 2 4 2 4 3 4 3 2 2 3 3 1 1 39
"c7e36cc5" 2 1 1 2 1 1 1 1 1 4 1 1 1 4 1 1 4 1 4 1 1 4 1 1 1 4 4 1 1 38 1 2 3 2 1 1 1 3 2 1 1 2 2 3 3 3 3 3 1 1 2 2 2 3 2 3 1 1 45
"75728ae8" 2 4 4 1 4 2 2 2 1 4 2 1 2 4 2 1 4 2 2 2 4 4 1 2 2 4 4 2 2 15 4 4 1 4 2 2 2 1 4 2 1 2 4 1 1 4 2 2 2 4 4 1 2 2 2 4 2 2 37
"b073bc82" 2 1 3 1 3 2 2 2 1 4 1 2 2 3 3 1 3 2 3 1 2 2 2 2 3 3 3 1 2 28 -99 -99 -99 -99 -99 -99 -99 -99 -99 -99 -99 -99 -99 -99 -99 -99 -99 -99 -99 -99 -99 -99 -99 -99 -99 -99 -99 -99 -99
"656c815b" 2 2 1 3 4 1 2 2 2 4 1 1 2 4 2 4 2 1 2 2 2 4 1 4 2 3 3 2 2 18 1 4 2 4 1 1 1 1 4 1 1 1 4 1 1 4 1 4 1 1 4 1 1 1 1 4 1 2 30
"ceab3ecd" 2 1 1 4 4 1 1 1 3 4 1 1 1 3 4 4 4 1 3 1 2 4 1 2 3 2 4 1 1 18 4 4 1 4 3 4 1 1 4 1 2 2 2 1 1 4 1 2 1 1 4 1 1 1 1 4 1 2 32
"d364c419" 2 2 3 2 3 1 1 2 2 2 1 2 3 3 1 2 3 2 3 1 2 2 2 2 1 3 2 1 2 30 2 4 1 4 3 4 1 1 4 1 4 1 4 4 1 4 1 3 2 3 4 1 2 2 4 4 1 4 29
"69095686" 2 2 2 2 2 2 2 2 1 2 2 2 2 2 2 1 2 2 2 2 2 2 1 2 2 2 2 2 2 20 3 4 1 3 2 2 2 2 3 1 3 2 3 1 1 4 2 3 1 2 4 1 3 2 3 3 4 3 44
"f72df15b" 1 1 4 2 4 2 1 1 2 4 1 2 1 4 1 1 2 1 2 1 1 4 1 3 2 3 4 1 2 23 3 3 1 3 4 2 3 1 3 1 3 3 3 1 1 3 1 1 3 3 3 1 3 1 3 3 3 3 29
"cb51de65" 1 2 4 2 2 2 2 1 1 1 2 1 1 2 1 1 2 2 2 2 2 4 1 2 2 2 2 1 1 25 2 3 1 3 3 1 3 1 2 1 2 2 3 2 1 3 1 1 2 1 2 1 2 1 2 3 2 1 28
"1ec31d82" 1 3 3 1 1 2 2 3 1 3 1 2 3 2 1 1 3 1 1 3 2 3 1 2 2 3 3 2 3 16 4 4 2 1 1 2 3 1 4 1 2 4 4 2 1 4 1 1 3 2 4 1 1 1 4 4 1 4 44
"cf41190e" 1 1 4 1 2 3 1 1 1 4 1 1 1 4 2 1 4 1 1 1 1 4 1 1 1 4 4 1 2 22 2 3 2 2 3 1 2 2 3 1 1 1 3 2 2 3 1 1 2 1 3 2 1 1 3 4 2 2 28
"c48f62b9" 1 3 2 1 3 3 1 3 1 3 1 2 3 3 1 1 3 1 1 2 1 3 3 3 1 3 3 2 2 19 3 3 2 3 2 3 3 3 3 1 3 3 3 2 1 3 1 1 3 3 2 1 3 1 3 3 3 3 29
"48ecc667" 2 2 3 1 4 2 2 2 3 4 4 4 1 4 2 1 1 1 2 2 2 4 1 2 2 2 1 1 1 19 3 4 2 4 1 3 2 4 4 1 2 3 4 1 1 4 1 2 1 3 4 1 2 1 4 4 1 4 44
"50469ab1" 2 4 4 2 2 2 2 4 2 2 2 2 1 4 2 2 4 1 2 2 2 4 1 2 2 2 2 2 1 21 4 4 1 4 2 4 3 3 4 1 4 1 4 1 4 4 1 2 3 1 4 1 2 1 3 4 2 4 29
"8e794752" 2 3 4 1 4 4 4 1 2 3 1 2 2 4 2 4 2 1 2 2 4 4 1 4 2 2 4 3 1 18 4 4 2 4 1 4 3 4 4 1 2 4 4 1 1 4 1 1 1 1 4 1 2 1 4 4 1 3 44
"59515d01" 2 2 2 1 2 2 2 2 4 4 1 1 1 4 1 1 4 1 2 2 2 2 1 4 2 2 2 2 1 17 4 4 2 1 1 3 1 1 4 1 2 4 4 3 3 4 1 3 1 3 4 1 3 1 4 4 1 4 44
"a9540496" 2 4 4 1 4 3 4 3 4 4 1 4 4 4 2 4 3 1 1 4 4 4 2 4 1 3 1 4 3 16 3 3 2 4 4 3 3 3 3 2 4 4 4 2 2 3 2 2 3 3 2 2 3 2 2 2 3 2 28
"febe5581" 2 2 4 -99 4 4 1 4 1 4 1 1 2 4 1 1 3 1 2 4 4 4 1 4 2 3 4 1 3 41 4 4 2 1 1 3 1 3 4 1 1 2 4 2 3 4 2 2 2 1 3 1 4 1 4 2 1 2 29
"8dd81a20" 1 4 4 -99 4 2 1 2 2 4 1 1 1 4 2 4 1 1 1 1 4 4 1 4 2 2 2 2 1 19 3 2 -99 3 2 2 2 1 3 1 1 3 3 2 1 3 1 1 2 2 2 1 3 2 3 2 1 1 44
"e68a45df" 1 2 4 -99 4 4 2 4 2 4 1 1 1 4 1 2 4 1 2 4 2 4 1 4 1 4 4 1 1 25 3 4 -99 4 4 2 3 1 4 1 1 1 4 4 1 4 1 1 4 1 4 1 4 1 3 3 1 1 29
"8d4282a5" 2 2 2 -99 2 2 2 2 1 2 1 1 3 3 1 2 3 1 3 1 2 2 1 2 1 2 2 2 1 19 1 3 -99 4 4 2 3 4 4 1 1 1 4 1 4 1 1 2 1 2 4 1 2 1 3 4 1 1 29
"8df0af3c" 1 -99 -99 -99 -99 -99 -99 -99 -99 -99 -99 -99 -99 -99 -99 -99 -99 -99 -99 -99 -99 -99 -99 -99 -99 -99 -99 -99 -99 -99 3 3 -99 3 3 3 2 2 2 1 1 3 3 2 1 2 1 1 3 3 2 1 3 2 2 2 3 2 37
"e46274b6" 1 1 3 -99 3 1 1 2 1 2 1 1 1 2 2 1 2 1 3 1 1 2 2 2 1 1 2 1 2 17 -99 -99 -99 -99 -99 -99 -99 -99 -99 -99 -99 -99 -99 -99 -99 -99 -99 -99 -99 -99 -99 -99 -99 -99 -99 -99 -99 -99 -99
"e350313f" 1 4 4 -99 -99 -99 -99 -99 -99 4 1 4 4 4 1 1 4 1 2 2 1 4 1 4 1 4 4 4 4 44 -99 -99 -99 -99 -99 -99 -99 -99 -99 -99 -99 -99 -99 -99 -99 -99 -99 -99 -99 -99 -99 -99 -99 -99 -99 -99 -99 -99 -99
"27a2545f" 2 2 3 1 2 1 2 2 1 2 1 3 2 2 2 1 2 1 2 1 3 2 1 2 2 2 2 2 3 42 -99 -99 -99 -99 -99 -99 -99 -99 -99 -99 -99 -99 -99 -99 -99 -99 -99 -99 -99 -99 -99 -99 -99 -99 -99 -99 -99 -99 -99
"59de3b1b" 1 1 2 2 4 1 1 2 3 4 1 1 1 1 1 1 3 1 4 1 1 4 1 1 3 1 3 1 1 55 -99 -99 -99 -99 -99 -99 -99 -99 -99 -99 -99 -99 -99 -99 -99 -99 -99 -99 -99 -99 -99 -99 -99 -99 -99 -99 -99 -99 -99
"efdc2eda" 1 2 2 -99 2 3 1 3 1 3 1 2 2 1 2 1 2 1 2 2 1 3 1 2 1 2 2 2 1 29 -99 -99 -99 -99 -99 -99 -99 -99 -99 -99 -99 -99 -99 -99 -99 -99 -99 -99 -99 -99 -99 -99 -99 -99 -99 -99 -99 -99 -99
"a170c0e9" 1 3 3 -99 3 3 1 2 1 3 1 3 1 2 1 1 2 1 2 3 1 3 1 2 1 1 3 2 3 23 -99 -99 -99 -99 -99 -99 -99 -99 -99 -99 -99 -99 -99 -99 -99 -99 -99 -99 -99 -99 -99 -99 -99 -99 -99 -99 -99 -99 -99
"ad2ebe65" 1 3 3 3 1 3 1 1 4 3 1 2 1 3 3 -99 -99 1 3 2 1 3 1 1 2 2 2 1 2 30 -99 -99 -99 -99 -99 -99 -99 -99 -99 -99 -99 -99 -99 -99 -99 -99 -99 -99 -99 -99 -99 -99 -99 -99 -99 -99 -99 -99 -99
"82990d8a" 2 1 3 -99 2 1 1 1 1 2 2 1 1 2 1 1 2 1 3 1 1 2 1 1 1 2 2 1 2 59 -99 -99 -99 -99 -99 -99 -99 -99 -99 -99 -99 -99 -99 -99 -99 -99 -99 -99 -99 -99 -99 -99 -99 -99 -99 -99 -99 -99 -99
"9f02fd6b" 1 3 3 3 3 3 1 2 1 2 1 2 2 3 2 2 2 2 2 2 3 2 1 2 2 2 1 2 2 55 -99 -99 -99 -99 -99 -99 -99 -99 -99 -99 -99 -99 -99 -99 -99 -99 -99 -99 -99 -99 -99 -99 -99 -99 -99 -99 -99 -99 -99
"0f89cb78" 1 1 4 1 4 3 1 1 1 3 1 3 1 4 2 1 3 1 1 4 3 3 1 1 1 2 4 2 3 14 -99 -99 -99 -99 -99 -99 -99 -99 -99 -99 -99 -99 -99 -99 -99 -99 -99 -99 -99 -99 -99 -99 -99 -99 -99 -99 -99 -99 -99
"257b5d4c" 1 2 3 2 3 3 1 3 3 3 1 2 2 3 2 1 2 1 2 3 2 4 1 3 1 2 3 2 3 20 -99 -99 -99 -99 -99 -99 -99 -99 -99 -99 -99 -99 -99 -99 -99 -99 -99 -99 -99 -99 -99 -99 -99 -99 -99 -99 -99 -99 -99
"c46efe8d" 1 3 3 -99 3 2 1 3 1 3 1 2 2 2 1 1 2 1 3 2 1 2 1 2 1 2 2 1 3 44 -99 -99 -99 -99 -99 -99 -99 -99 -99 -99 -99 -99 -99 -99 -99 -99 -99 -99 -99 -99 -99 -99 -99 -99 -99 -99 -99 -99 -99
"5e8d6139" 1 2 4 1 3 2 2 2 2 3 2 1 2 3 2 3 3 1 3 2 2 4 1 2 2 2 3 2 2 26 -99 -99 -99 -99 -99 -99 -99 -99 -99 -99 -99 -99 -99 -99 -99 -99 -99 -99 -99 -99 -99 -99 -99 -99 -99 -99 -99 -99 -99
"80a1edcb" 2 1 3 1 3 1 1 1 1 2 2 3 2 2 1 1 2 2 3 1 1 2 1 1 1 2 2 2 3 26 -99 -99 -99 -99 -99 -99 -99 -99 -99 -99 -99 -99 -99 -99 -99 -99 -99 -99 -99 -99 -99 -99 -99 -99 -99 -99 -99 -99 -99
"7f290eb1" 1 3 3 2 2 3 2 2 1 2 1 2 2 2 2 2 2 1 1 2 2 2 1 3 2 2 2 2 2 29 -99 -99 -99 -99 -99 -99 -99 -99 -99 -99 -99 -99 -99 -99 -99 -99 -99 -99 -99 -99 -99 -99 -99 -99 -99 -99 -99 -99 -99
"39814c5e" 2 2 3 1 2 1 2 2 -99 3 1 1 1 2 1 1 2 1 3 1 1 2 1 1 1 2 2 2 1 30 -99 -99 -99 -99 -99 -99 -99 -99 -99 -99 -99 -99 -99 -99 -99 -99 -99 -99 -99 -99 -99 -99 -99 -99 -99 -99 -99 -99 -99
"74e95650" 1 1 2 2 4 4 1 1 3 -99 -99 -99 3 3 1 2 3 1 3 1 2 4 1 -99 -99 -99 4 1 1 18 -99 -99 -99 -99 -99 -99 -99 -99 -99 -99 -99 -99 -99 -99 -99 -99 -99 -99 -99 -99 -99 -99 -99 -99 -99 -99 -99 -99 -99
"277d877b" 1 2 3 2 4 1 1 3 2 4 1 2 1 3 1 1 3 1 2 1 1 4 1 2 1 3 4 1 4 19 -99 -99 -99 -99 -99 -99 -99 -99 -99 -99 -99 -99 -99 -99 -99 -99 -99 -99 -99 -99 -99 -99 -99 -99 -99 -99 -99 -99 -99
"b32e918d" 1 2 4 1 4 1 1 3 2 4 1 4 2 4 2 1 4 1 1 1 1 4 1 1 3 3 4 1 3 40 -99 -99 -99 -99 -99 -99 -99 -99 -99 -99 -99 -99 -99 -99 -99 -99 -99 -99 -99 -99 -99 -99 -99 -99 -99 -99 -99 -99 -99
"368d0ceb" 1 3 3 3 3 3 2 1 2 3 1 3 3 3 3 3 3 1 1 3 2 3 2 3 3 3 3 3 3 18 -99 -99 -99 -99 -99 -99 -99 -99 -99 -99 -99 -99 -99 -99 -99 -99 -99 -99 -99 -99 -99 -99 -99 -99 -99 -99 -99 -99 -99
"9ccddb0f" 2 1 4 4 2 1 2 1 2 4 1 1 2 2 1 1 1 2 4 1 1 4 1 1 1 2 4 1 2 23 -99 -99 -99 -99 -99 -99 -99 -99 -99 -99 -99 -99 -99 -99 -99 -99 -99 -99 -99 -99 -99 -99 -99 -99 -99 -99 -99 -99 -99
"16a16282" 1 4 2 1 2 4 1 1 2 4 1 1 1 4 1 2 2 2 4 4 1 1 1 -99 -99 -99 2 1 2 25 -99 -99 -99 -99 -99 -99 -99 -99 -99 -99 -99 -99 -99 -99 -99 -99 -99 -99 -99 -99 -99 -99 -99 -99 -99 -99 -99 -99 -99
"68978ed1" 1 4 2 1 2 4 1 1 2 4 1 2 1 2 1 1 2 1 1 1 1 4 1 1 1 2 4 1 2 18 -99 -99 -99 -99 -99 -99 -99 -99 -99 -99 -99 -99 -99 -99 -99 -99 -99 -99 -99 -99 -99 -99 -99 -99 -99 -99 -99 -99 -99
"de9bb62b" 2 2 2 1 2 2 2 1 1 2 1 2 2 2 2 2 2 2 3 1 2 2 2 1 1 2 2 1 2 30 -99 -99 -99 -99 -99 -99 -99 -99 -99 -99 -99 -99 -99 -99 -99 -99 -99 -99 -99 -99 -99 -99 -99 -99 -99 -99 -99 -99 -99
"36efc00d" 1 4 1 1 1 4 1 1 2 4 1 2 1 4 4 1 2 1 4 4 1 4 1 1 2 2 4 1 2 22 -99 -99 -99 -99 -99 -99 -99 -99 -99 -99 -99 -99 -99 -99 -99 -99 -99 -99 -99 -99 -99 -99 -99 -99 -99 -99 -99 -99 -99
"cd03e2a7" 1 3 2 1 2 3 1 3 2 3 2 1 3 3 2 1 2 2 2 3 1 3 2 2 2 3 2 2 3 21 -99 -99 -99 -99 -99 -99 -99 -99 -99 -99 -99 -99 -99 -99 -99 -99 -99 -99 -99 -99 -99 -99 -99 -99 -99 -99 -99 -99 -99
"7b335021" 1 3 3 2 2 2 3 2 1 3 1 3 2 3 2 2 3 2 3 2 2 2 1 2 2 2 3 2 2 35 3 4 2 1 4 4 4 1 4 1 2 4 4 2 3 4 1 1 1 1 4 1 4 1 4 4 3 1 46
"d6541674" 2 4 4 1 4 4 3 4 2 4 1 1 4 4 1 1 4 1 2 2 4 4 1 4 1 3 4 2 2 17 -99 -99 -99 -99 -99 -99 -99 -99 -99 -99 -99 -99 -99 -99 -99 -99 -99 -99 -99 -99 -99 -99 -99 -99 -99 -99 -99 -99 -99
"570979a8" 1 4 2 4 2 4 4 1 1 4 1 4 2 4 4 4 2 1 1 4 4 3 2 3 2 2 2 2 2 55 -99 -99 -99 -99 -99 -99 -99 -99 -99 -99 -99 -99 -99 -99 -99 -99 -99 -99 -99 -99 -99 -99 -99 -99 -99 -99 -99 -99 -99
"d364c419" 2 4 3 4 4 4 4 3 4 2 1 2 4 4 1 1 3 1 2 4 4 4 1 4 1 2 4 3 -99 31 -99 -99 -99 -99 -99 -99 -99 -99 -99 -99 -99 -99 -99 -99 -99 -99 -99 -99 -99 -99 -99 -99 -99 -99 -99 -99 -99 -99 -99
"f72df15b" 1 4 1 3 2 4 4 1 3 -99 -99 -99 1 3 1 1 2 1 1 4 4 3 1 3 2 2 1 1 2 24 -99 -99 -99 -99 -99 -99 -99 -99 -99 -99 -99 -99 -99 -99 -99 -99 -99 -99 -99 -99 -99 -99 -99 -99 -99 -99 -99 -99 -99
"586246f2" 2 1 4 2 3 2 2 1 2 4 1 3 2 3 2 1 3 1 3 2 2 3 1 2 2 2 3 2 2 17 -99 -99 -99 -99 -99 -99 -99 -99 -99 -99 -99 -99 -99 -99 -99 -99 -99 -99 -99 -99 -99 -99 -99 -99 -99 -99 -99 -99 -99
"57ce609d" 1 1 1 2 1 2 2 1 2 2 1 2 1 2 2 1 4 1 1 1 2 2 1 2 2 2 4 2 1 17 -99 -99 -99 -99 -99 -99 -99 -99 -99 -99 -99 -99 -99 -99 -99 -99 -99 -99 -99 -99 -99 -99 -99 -99 -99 -99 -99 -99 -99
"f91ba95a" 1 3 2 1 2 1 1 2 2 2 1 1 2 2 2 1 2 1 3 1 1 2 1 2 2 2 2 1 3 31 -99 -99 -99 -99 -99 -99 -99 -99 -99 -99 -99 -99 -99 -99 -99 -99 -99 -99 -99 -99 -99 -99 -99 -99 -99 -99 -99 -99 -99
"77a084d8" 1 4 4 1 4 4 3 3 1 4 1 1 2 4 1 1 4 1 2 3 2 4 1 3 1 2 4 1 1 14 -99 -99 -99 -99 -99 -99 -99 -99 -99 -99 -99 -99 -99 -99 -99 -99 -99 -99 -99 -99 -99 -99 -99 -99 -99 -99 -99 -99 -99
"39508551" 1 3 3 3 1 3 1 3 1 3 1 2 2 4 2 2 3 1 2 3 2 3 1 3 2 2 3 1 3 44 -99 -99 -99 -99 -99 -99 -99 -99 -99 -99 -99 -99 -99 -99 -99 -99 -99 -99 -99 -99 -99 -99 -99 -99 -99 -99 -99 -99 -99
"7a3411b9" 2 2 2 2 1 2 -99 -99 -99 -99 -99 -99 2 2 2 2 2 2 3 2 2 2 2 2 1 2 2 2 1 28 -99 -99 -99 -99 -99 -99 -99 -99 -99 -99 -99 -99 -99 -99 -99 -99 -99 -99 -99 -99 -99 -99 -99 -99 -99 -99 -99 -99 -99
"cb51de65" 1 3 3 1 2 2 2 2 1 2 1 3 2 2 1 2 2 2 2 2 2 2 1 2 2 2 2 2 3 24 -99 -99 -99 -99 -99 -99 -99 -99 -99 -99 -99 -99 -99 -99 -99 -99 -99 -99 -99 -99 -99 -99 -99 -99 -99 -99 -99 -99 -99
"a577f854" 2 -99 -99 -99 -99 -99 -99 -99 -99 -99 -99 -99 -99 -99 -99 -99 -99 -99 -99 -99 -99 -99 -99 -99 -99 -99 -99 -99 -99 -99 1 4 1 4 4 4 2 1 4 1 4 4 4 1 1 4 1 2 2 2 4 1 1 1 4 4 1 4 27
"1ec31d82" 1 2 4 2 4 4 4 4 1 3 1 1 1 4 1 1 4 1 1 4 4 4 1 4 1 3 4 3 1 17 -99 -99 -99 -99 -99 -99 -99 -99 -99 -99 -99 -99 -99 -99 -99 -99 -99 -99 -99 -99 -99 -99 -99 -99 -99 -99 -99 -99 -99
"8a454628" 2 1 3 -99 2 1 1 1 1 -99 1 2 3 2 2 1 2 2 3 1 1 2 1 2 1 2 2 1 1 18 -99 -99 -99 -99 -99 -99 -99 -99 -99 -99 -99 -99 -99 -99 -99 -99 -99 -99 -99 -99 -99 -99 -99 -99 -99 -99 -99 -99 -99
"43f782ab" 1 3 2 1 2 3 3 2 1 3 1 3 2 2 2 1 2 1 1 2 2 3 1 2 2 2 2 2 3 42 -99 -99 -99 -99 -99 -99 -99 -99 -99 -99 -99 -99 -99 -99 -99 -99 -99 -99 -99 -99 -99 -99 -99 -99 -99 -99 -99 -99 -99
"ab7087ff" 2 3 2 1 2 3 2 2 1 2 2 2 2 2 2 1 2 2 2 2 2 2 1 2 2 2 2 1 2 20 -99 -99 -99 -99 -99 -99 -99 -99 -99 -99 -99 -99 -99 -99 -99 -99 -99 -99 -99 -99 -99 -99 -99 -99 -99 -99 -99 -99 -99
"b88b845c" 2 3 3 1 2 2 2 2 1 2 1 2 3 2 2 1 2 2 3 2 2 2 2 2 1 2 2 2 2 15 -99 -99 -99 -99 -99 -99 -99 -99 -99 -99 -99 -99 -99 -99 -99 -99 -99 -99 -99 -99 -99 -99 -99 -99 -99 -99 -99 -99 -99
"988ee6da" 1 4 3 2 3 3 3 3 1 3 1 1 2 4 2 2 4 1 1 3 3 4 1 4 2 3 4 3 1 23 -99 -99 -99 -99 -99 -99 -99 -99 -99 -99 -99 -99 -99 -99 -99 -99 -99 -99 -99 -99 -99 -99 -99 -99 -99 -99 -99 -99 -99
"4e58a6ed" 1 4 4 1 4 4 4 4 2 4 1 1 4 4 2 3 4 1 1 4 4 4 1 4 3 3 4 2 1 28 -99 -99 -99 -99 -99 -99 -99 -99 -99 -99 -99 -99 -99 -99 -99 -99 -99 -99 -99 -99 -99 -99 -99 -99 -99 -99 -99 -99 -99
"cf41190e" 1 1 3 1 4 4 4 4 1 4 1 1 1 4 2 1 4 1 1 1 1 4 1 1 1 3 4 1 2 23 -99 -99 -99 -99 -99 -99 -99 -99 -99 -99 -99 -99 -99 -99 -99 -99 -99 -99 -99 -99 -99 -99 -99 -99 -99 -99 -99 -99 -99
"c48f62b9" 1 4 2 3 3 4 4 2 2 3 1 3 1 2 3 1 3 2 1 -99 4 2 1 2 2 2 2 1 1 21 -99 -99 -99 -99 -99 -99 -99 -99 -99 -99 -99 -99 -99 -99 -99 -99 -99 -99 -99 -99 -99 -99 -99 -99 -99 -99 -99 -99 -99
"c48f62b9" 1 -99 -99 -99 -99 -99 -99 -99 -99 -99 -99 -99 -99 -99 -99 -99 -99 -99 -99 -99 -99 -99 -99 -99 -99 -99 -99 -99 -99 NA -99 -99 -99 -99 -99 -99 -99 -99 -99 -99 -99 -99 -99 -99 -99 -99 -99 -99 -99 -99 -99 -99 -99 -99 -99 -99 -99 -99 -99
"08c782c7" 1 4 2 2 2 4 4 4 2 4 1 1 1 2 1 1 3 1 1 4 4 4 1 4 2 3 4 2 1 18 -99 -99 -99 -99 -99 -99 -99 -99 -99 -99 -99 -99 -99 -99 -99 -99 -99 -99 -99 -99 -99 -99 -99 -99 -99 -99 -99 -99 -99
"b7fc60a0" 2 2 4 2 4 4 4 2 1 4 1 1 1 4 1 2 4 1 4 4 4 2 1 2 2 2 2 4 4 24 4 4 2 1 4 4 4 1 4 1 4 4 4 2 1 4 1 2 4 4 4 1 4 1 4 4 4 4 46
"48ecc667" 2 2 2 1 3 2 2 2 1 2 2 2 2 2 2 1 3 1 3 2 3 2 2 2 2 2 2 1 2 20 -99 -99 -99 -99 -99 -99 -99 -99 -99 -99 -99 -99 -99 -99 -99 -99 -99 -99 -99 -99 -99 -99 -99 -99 -99 -99 -99 -99 -99
"68a0a455" 1 3 2 -99 2 3 2 2 2 3 1 1 3 3 1 2 2 2 1 2 2 2 3 3 2 3 2 2 1 22 -99 -99 -99 -99 -99 -99 -99 -99 -99 -99 -99 -99 -99 -99 -99 -99 -99 -99 -99 -99 -99 -99 -99 -99 -99 -99 -99 -99 -99
"c5746ed1" 1 3 2 1 2 3 2 3 2 3 1 2 3 3 2 1 2 1 1 2 2 2 2 3 2 2 2 2 2 40 -99 -99 -99 -99 -99 -99 -99 -99 -99 -99 -99 -99 -99 -99 -99 -99 -99 -99 -99 -99 -99 -99 -99 -99 -99 -99 -99 -99 -99
"4a13de4c" 1 4 4 2 2 4 1 1 3 3 2 2 1 3 2 2 1 1 1 2 1 2 1 3 2 2 2 1 2 15 -99 -99 -99 -99 -99 -99 -99 -99 -99 -99 -99 -99 -99 -99 -99 -99 -99 -99 -99 -99 -99 -99 -99 -99 -99 -99 -99 -99 -99
"dd5206cb" 2 -99 -99 -99 -99 -99 -99 -99 -99 -99 -99 -99 -99 -99 -99 -99 -99 -99 -99 -99 -99 -99 -99 -99 -99 -99 -99 -99 -99 -99 -99 -99 -99 -99 -99 -99 -99 -99 -99 -99 -99 -99 -99 -99 -99 -99 -99 -99 -99 -99 -99 -99 -99 -99 -99 -99 -99 -99 -99
"8e794752" 2 2 2 1 2 2 2 2 1 2 1 2 2 2 2 1 2 1 2 2 2 2 1 2 2 2 2 2 2 19 -99 -99 -99 -99 -99 -99 -99 -99 -99 -99 -99 -99 -99 -99 -99 -99 -99 -99 -99 -99 -99 -99 -99 -99 -99 -99 -99 -99 -99
"b9734a23" 1 3 3 1 2 3 2 2 2 3 1 2 2 3 2 1 2 1 1 2 2 2 1 2 2 2 2 2 3 16 -99 -99 -99 -99 -99 -99 -99 -99 -99 -99 -99 -99 -99 -99 -99 -99 -99 -99 -99 -99 -99 -99 -99 -99 -99 -99 -99 -99 -99
"6b31a372" 2 2 2 1 2 2 2 1 1 4 1 2 1 4 2 1 4 1 2 2 2 1 1 2 1 1 2 1 1 25 4 4 1 4 4 4 4 1 4 1 1 4 4 2 1 4 1 2 3 4 4 1 4 1 4 4 4 1 46
"59515d01" 2 2 3 1 2 2 1 2 1 2 1 1 2 3 2 2 3 2 3 1 1 2 1 2 1 2 2 1 2 18 -99 -99 -99 -99 -99 -99 -99 -99 -99 -99 -99 -99 -99 -99 -99 -99 -99 -99 -99 -99 -99 -99 -99 -99 -99 -99 -99 -99 -99
"09ba7372" 1 3 2 -99 2 2 2 3 1 2 1 2 3 2 1 1 2 1 1 2 2 2 1 3 2 3 2 2 2 15 -99 -99 -99 -99 -99 -99 -99 -99 -99 -99 -99 -99 -99 -99 -99 -99 -99 -99 -99 -99 -99 -99 -99 -99 -99 -99 -99 -99 -99
"83e00fc4" 1 3 2 1 3 2 2 2 2 3 1 1 1 3 2 2 3 1 2 2 2 2 1 2 1 2 3 2 2 20 4 4 1 4 4 4 4 1 4 1 1 4 4 2 1 4 1 1 4 4 4 1 4 1 4 4 4 1 46
"94561f05" 2 3 4 -99 -99 -99 3 4 1 4 1 1 4 4 2 1 3 1 1 4 4 4 1 4 2 3 3 2 1 25 -99 -99 -99 -99 -99 -99 -99 -99 -99 -99 -99 -99 -99 -99 -99 -99 -99 -99 -99 -99 -99 -99 -99 -99 -99 -99 -99 -99 -99
"d3ea1f81" 2 4 4 1 2 4 4 4 1 4 1 1 3 4 2 1 3 1 2 3 4 4 1 4 1 3 4 3 1 52 2 4 1 2 3 3 2 1 4 1 1 -99 -99 1 1 3 1 2 2 3 4 1 4 1 3 4 2 1 27
"3bf0aee0" 2 -99 -99 -99 -99 -99 -99 -99 -99 -99 -99 -99 -99 -99 -99 -99 -99 -99 -99 -99 -99 -99 -99 -99 -99 -99 -99 -99 -99 -99 -99 -99 -99 -99 -99 -99 -99 -99 -99 -99 -99 -99 -99 -99 -99 -99 -99 -99 -99 -99 -99 -99 -99 -99 -99 -99 -99 -99 -99
"70277937" 2 4 4 2 2 2 4 4 4 1 3 3 3 4 -99 -99 -99 2 1 2 1 2 3 1 4 2 2 1 1 28 -99 -99 -99 -99 -99 -99 -99 -99 -99 -99 -99 -99 -99 -99 -99 -99 -99 -99 -99 -99 -99 -99 -99 -99 -99 -99 -99 -99 -99
"28a001cb" 2 2 2 -99 2 2 2 2 1 2 1 1 2 2 2 1 2 1 2 2 2 2 1 2 2 2 3 2 2 27 -99 -99 -99 -99 -99 -99 -99 -99 -99 -99 -99 -99 -99 -99 -99 -99 -99 -99 -99 -99 -99 -99 -99 -99 -99 -99 -99 -99 -99
"baaeeddc" 2 3 2 -99 2 1 2 2 1 2 2 3 2 3 1 2 3 2 2 1 3 2 2 2 2 2 2 2 2 24 -99 -99 -99 -99 -99 -99 -99 -99 -99 -99 -99 -99 -99 -99 -99 -99 -99 -99 -99 -99 -99 -99 -99 -99 -99 -99 -99 -99 -99
"e31b0786" 1 3 2 -99 2 1 1 2 1 2 1 1 2 2 1 1 2 1 2 1 1 3 2 2 2 2 2 2 2 20 -99 -99 -99 -99 -99 -99 -99 -99 -99 -99 -99 -99 -99 -99 -99 -99 -99 -99 -99 -99 -99 -99 -99 -99 -99 -99 -99 -99 -99
"febe5581" 2 3 2 -99 2 2 3 2 1 3 1 2 3 3 2 1 2 1 2 2 2 2 2 3 1 2 2 1 1 42 -99 -99 -99 -99 -99 -99 -99 -99 -99 -99 -99 -99 -99 -99 -99 -99 -99 -99 -99 -99 -99 -99 -99 -99 -99 -99 -99 -99 -99
"173165d7" 2 3 2 -99 3 -99 -99 2 2 2 1 2 2 3 1 2 2 2 2 2 2 2 2 2 1 2 1 2 2 20 4 4 2 4 4 4 4 1 3 1 1 4 4 3 3 4 1 1 4 4 4 1 4 1 3 4 3 2 46
"6de12b6a" 2 2 3 -99 2 2 2 2 1 2 2 3 2 3 2 2 3 2 2 2 2 2 2 2 1 3 2 2 2 21 -99 -99 -99 -99 -99 -99 -99 -99 -99 -99 -99 -99 -99 -99 -99 -99 -99 -99 -99 -99 -99 -99 -99 -99 -99 -99 -99 -99 -99
"4272fa00" 1 3 2 -99 1 3 1 3 1 2 1 2 3 3 2 2 2 2 1 2 1 2 2 2 1 2 2 1 2 14 -99 -99 -99 -99 -99 -99 -99 -99 -99 -99 -99 -99 -99 -99 -99 -99 -99 -99 -99 -99 -99 -99 -99 -99 -99 -99 -99 -99 -99
"76d2d686" 1 3 1 -99 2 2 2 2 2 2 1 1 2 2 2 2 2 2 1 2 2 2 2 2 3 2 2 1 1 15 -99 -99 -99 -99 -99 -99 -99 -99 -99 -99 -99 -99 -99 -99 -99 -99 -99 -99 -99 -99 -99 -99 -99 -99 -99 -99 -99 -99 -99
"3415a207" 2 4 4 2 4 1 4 4 2 4 1 1 1 3 1 1 3 1 1 4 3 4 1 4 2 1 4 1 1 25 -99 -99 -99 -99 -99 -99 -99 -99 -99 -99 -99 -99 -99 -99 -99 -99 -99 -99 -99 -99 -99 -99 -99 -99 -99 -99 -99 -99 -99
"b0e73a44" 2 4 4 1 1 4 4 4 1 4 1 1 1 4 1 1 4 1 1 4 4 4 1 4 2 2 4 4 1 18 -99 -99 -99 -99 -99 -99 -99 -99 -99 -99 -99 -99 -99 -99 -99 -99 -99 -99 -99 -99 -99 -99 -99 -99 -99 -99 -99 -99 -99
"8dd81a20" 1 2 3 -99 3 1 2 2 1 2 1 2 2 2 2 2 3 1 1 1 2 2 1 2 2 2 2 2 2 20 -99 -99 -99 -99 -99 -99 -99 -99 -99 -99 -99 -99 -99 -99 -99 -99 -99 -99 -99 -99 -99 -99 -99 -99 -99 -99 -99 -99 -99
"72162e02" 1 2 3 -99 2 3 2 2 2 2 2 2 2 3 2 2 3 1 1 2 2 2 2 2 2 2 2 2 2 21 4 4 2 4 4 4 4 1 4 1 1 4 4 3 1 4 1 1 4 4 4 1 4 1 3 4 4 1 46
"46cb1579" 1 4 2 1 2 4 4 2 4 2 4 2 2 2 2 1 1 2 1 4 4 4 1 4 2 2 2 1 2 19 -99 -99 -99 -99 -99 -99 -99 -99 -99 -99 -99 -99 -99 -99 -99 -99 -99 -99 -99 -99 -99 -99 -99 -99 -99 -99 -99 -99 -99
"e68a45df" 1 3 2 -99 2 3 2 3 1 3 1 1 2 3 2 1 2 1 2 2 2 2 1 2 2 3 2 1 1 26 -99 -99 -99 -99 -99 -99 -99 -99 -99 -99 -99 -99 -99 -99 -99 -99 -99 -99 -99 -99 -99 -99 -99 -99 -99 -99 -99 -99 -99
"42c5fd29" 1 -99 3 2 2 -99 -99 1 1 4 1 3 2 2 2 2 4 1 1 4 -99 2 1 -99 2 2 4 2 2 23 -99 -99 -99 -99 -99 -99 -99 -99 -99 -99 -99 -99 -99 -99 -99 -99 -99 -99 -99 -99 -99 -99 -99 -99 -99 -99 -99 -99 -99
"ff1f6da5" 1 4 4 1 4 4 1 3 2 4 1 1 3 4 1 1 4 -99 -99 -99 1 4 1 4 1 3 4 3 1 19 -99 -99 -99 -99 -99 -99 -99 -99 -99 -99 -99 -99 -99 -99 -99 -99 -99 -99 -99 -99 -99 -99 -99 -99 -99 -99 -99 -99 -99
"ea269c93" 2 2 2 1 1 2 2 1 2 2 -99 1 1 2 2 1 2 1 1 1 2 2 1 1 1 2 1 1 2 17 -99 -99 -99 -99 -99 -99 -99 -99 -99 -99 -99 -99 -99 -99 -99 -99 -99 -99 -99 -99 -99 -99 -99 -99 -99 -99 -99 -99 -99
"525e1651" 2 3 2 -99 2 1 3 2 1 2 1 2 2 3 1 1 2 1 1 1 2 2 1 2 2 2 2 2 1 15 -99 -99 -99 -99 -99 -99 -99 -99 -99 -99 -99 -99 -99 -99 -99 -99 -99 -99 -99 -99 -99 -99 -99 -99 -99 -99 -99 -99 -99
"abf49c96" 2 4 2 1 2 1 4 1 1 2 1 1 1 1 1 1 1 1 1 1 4 2 1 2 1 1 2 -99 1 18 -99 -99 -99 -99 -99 -99 -99 -99 -99 -99 -99 -99 -99 -99 -99 -99 -99 -99 -99 -99 -99 -99 -99 -99 -99 -99 -99 -99 -99
"78b5fc08" 1 1 1 1 1 1 1 2 1 2 1 1 2 3 1 1 1 1 1 1 1 1 1 3 1 1 1 1 1 17 -99 -99 -99 -99 -99 -99 -99 -99 -99 -99 -99 -99 -99 -99 -99 -99 -99 -99 -99 -99 -99 -99 -99 -99 -99 -99 -99 -99 -99
"cf0be3f4" 2 2 3 2 1 2 2 2 1 3 2 1 2 3 1 1 3 1 3 2 2 4 1 2 1 2 4 3 1 20 -99 -99 -99 -99 -99 -99 -99 -99 -99 -99 -99 -99 -99 -99 -99 -99 -99 -99 -99 -99 -99 -99 -99 -99 -99 -99 -99 -99 -99
"bb736f1e" 1 2 2 -99 2 2 2 3 1 3 1 1 2 2 2 1 2 1 2 2 2 2 1 3 2 3 2 2 2 16 -99 -99 -99 -99 -99 -99 -99 -99 -99 -99 -99 -99 -99 -99 -99 -99 -99 -99 -99 -99 -99 -99 -99 -99 -99 -99 -99 -99 -99
"0f383b8d" 2 3 3 -99 3 1 2 2 1 3 1 1 2 3 2 1 3 1 3 1 -99 -99 -99 -99 -99 -99 2 1 1 15 -99 -99 -99 -99 -99 -99 -99 -99 -99 -99 -99 -99 -99 -99 -99 -99 -99 -99 -99 -99 -99 -99 -99 -99 -99 -99 -99 -99 -99
"e46274b6" 1 2 4 2 1 2 1 1 1 3 2 1 1 1 2 1 4 1 4 2 2 4 2 2 1 1 4 4 4 18 1 3 -99 2 1 1 1 1 4 1 2 2 2 1 2 3 2 3 1 1 3 1 1 2 2 3 3 3 53
"5fe49319" 1 1 2 -99 3 2 1 1 3 3 1 1 1 1 3 2 3 2 3 3 1 2 2 1 3 3 1 1 2 25 -99 -99 -99 -99 -99 -99 -99 -99 -99 -99 -99 -99 -99 -99 -99 -99 -99 -99 -99 -99 -99 -99 -99 -99 -99 -99 -99 -99 -99
"e350313f" 1 1 3 -99 4 1 1 1 1 4 1 1 1 3 2 1 3 1 4 1 1 4 1 1 1 1 3 1 1 45 1 2 -99 2 1 1 1 1 3 1 2 2 2 2 1 2 1 3 2 1 3 2 1 2 2 3 2 3 36
"5cb9a0f3" 1 3 4 -99 4 3 2 2 1 4 2 2 4 4 2 3 4 1 2 4 2 3 2 2 1 2 3 2 3 29 3 3 -99 3 2 2 1 2 3 1 2 3 3 3 3 3 1 2 3 2 4 1 2 2 3 3 2 4 36
"59de3b1b" 1 1 1 4 2 2 1 2 1 1 1 2 1 2 2 2 2 1 2 4 2 3 2 2 2 2 3 1 3 56 3 2 -99 2 3 1 2 2 3 1 2 2 2 1 2 2 1 2 3 1 3 1 1 2 2 3 2 3 53
"efdc2eda" 1 1 3 -99 3 1 1 1 3 3 1 1 2 2 1 1 3 1 1 1 1 1 1 2 2 2 3 1 1 30 -99 -99 -99 -99 -99 -99 -99 -99 -99 -99 -99 -99 -99 -99 -99 -99 -99 -99 -99 -99 -99 -99 -99 -99 -99 -99 -99 -99 -99
"a170c0e9" 1 1 3 1 4 1 1 1 2 4 1 1 1 1 1 1 4 1 4 1 1 4 1 1 1 2 4 1 1 24 3 2 2 3 3 1 2 3 4 1 2 1 3 1 1 3 1 3 1 2 3 1 2 1 3 3 3 4 36
"ad2ebe65" 1 1 2 -99 2 1 1 1 3 3 1 1 3 3 1 2 2 1 1 1 1 1 1 1 2 1 3 1 1 26 -99 -99 -99 -99 -99 -99 -99 -99 -99 -99 -99 -99 -99 -99 -99 -99 -99 -99 -99 -99 -99 -99 -99 -99 -99 -99 -99 -99 -99
"59cf44cb" 1 1 1 -99 4 4 1 1 3 4 1 1 2 4 3 3 3 1 2 2 1 4 1 3 1 1 3 1 3 42 2 2 -99 2 1 3 2 2 3 1 2 2 2 1 2 2 1 2 2 2 3 1 1 2 2 3 2 2 53
"1cdd61e6" 1 1 1 1 4 2 3 1 1 4 1 3 2 1 2 2 3 1 2 2 3 3 1 2 2 2 3 1 3 30 1 3 -99 2 1 3 1 1 3 1 2 2 2 2 2 2 1 3 1 3 3 1 1 2 2 3 2 3 36
"acdb8d79" 1 1 3 -99 4 1 2 2 1 4 1 1 3 4 2 1 4 1 4 4 1 4 1 3 3 2 3 2 1 36 3 3 -99 3 3 2 1 2 3 1 4 2 3 2 3 3 1 2 3 2 4 1 2 2 2 2 3 4 36
"0f89cb78" 1 2 2 -99 2 2 2 3 1 1 2 2 3 2 2 1 2 2 2 2 2 2 1 1 2 2 3 2 3 15 -99 -99 -99 -99 -99 -99 -99 -99 -99 -99 -99 -99 -99 -99 -99 -99 -99 -99 -99 -99 -99 -99 -99 -99 -99 -99 -99 -99 -99
"257b5d4c" 1 3 4 -99 4 4 1 2 2 4 1 3 4 2 1 1 1 1 2 2 1 4 1 1 1 3 4 3 2 31 -99 -99 -99 -99 -99 -99 -99 -99 -99 -99 -99 -99 -99 -99 -99 -99 -99 -99 -99 -99 -99 -99 -99 -99 -99 -99 -99 -99 -99
"6cc193f4" 2 1 3 1 2 1 1 1 1 4 1 2 2 2 1 1 4 1 4 1 1 4 1 1 2 2 4 1 1 28 1 3 -99 2 1 1 1 1 3 1 1 2 2 2 1 2 2 3 1 1 3 1 1 1 2 3 2 2 53
"5e8d6139" 1 -99 -99 -99 -99 -99 -99 -99 -99 -99 -99 -99 -99 -99 -99 -99 -99 -99 -99 -99 -99 -99 -99 -99 -99 -99 -99 -99 -99 -99 1 2 -99 2 1 1 1 3 3 1 1 2 2 3 2 2 1 3 1 1 3 1 1 2 2 3 1 2 36
"7f290eb1" 1 2 2 2 3 2 2 2 1 3 1 1 3 3 3 1 3 2 1 3 3 2 1 2 1 2 3 3 3 30 -99 -99 -99 -99 -99 -99 -99 -99 -99 -99 -99 -99 -99 -99 -99 -99 -99 -99 -99 -99 -99 -99 -99 -99 -99 -99 -99 -99 -99
"39814c5e" 2 2 2 -99 2 1 2 2 3 3 2 2 2 1 2 1 2 1 3 1 2 2 1 1 1 1 3 2 1 20 -99 -99 -99 -99 -99 -99 -99 -99 -99 -99 -99 -99 -99 -99 -99 -99 -99 -99 -99 -99 -99 -99 -99 -99 -99 -99 -99 -99 -99
"81e7a9da" 1 1 4 4 1 4 1 1 1 4 2 2 1 3 2 1 4 1 1 1 1 4 1 2 2 2 4 4 2 20 -99 -99 -99 -99 -99 -99 -99 -99 -99 -99 -99 -99 -99 -99 -99 -99 -99 -99 -99 -99 -99 -99 -99 -99 -99 -99 -99 -99 -99
"7abac147" 1 3 3 3 4 3 1 2 2 3 1 1 1 4 2 1 3 1 2 3 1 3 1 3 2 2 3 1 3 17 -99 -99 -99 -99 -99 -99 -99 -99 -99 -99 -99 -99 -99 -99 -99 -99 -99 -99 -99 -99 -99 -99 -99 -99 -99 -99 -99 -99 -99
"277d877b" 1 1 2 1 2 2 1 2 2 3 1 2 2 2 1 1 2 2 3 2 1 3 2 2 2 2 2 2 3 15 -99 -99 -99 -99 -99 -99 -99 -99 -99 -99 -99 -99 -99 -99 -99 -99 -99 -99 -99 -99 -99 -99 -99 -99 -99 -99 -99 -99 -99
"1e9900be" 1 2 1 1 3 4 1 2 2 3 2 1 1 1 1 1 3 1 1 1 1 3 1 1 3 3 3 1 2 17 -99 -99 -99 -99 -99 -99 -99 -99 -99 -99 -99 -99 -99 -99 -99 -99 -99 -99 -99 -99 -99 -99 -99 -99 -99 -99 -99 -99 -99
"b1efe853" 1 1 3 -99 4 2 2 1 4 3 1 1 2 4 2 1 3 1 4 2 2 4 1 2 1 2 3 1 3 20 1 3 -99 3 1 1 1 2 3 1 2 1 3 3 1 3 2 3 3 1 3 1 1 1 2 2 1 4 53
"f165afc1" 2 -99 -99 -99 -99 -99 -99 -99 -99 -99 -99 -99 -99 -99 -99 -99 -99 -99 -99 -99 -99 -99 -99 -99 -99 -99 -99 -99 -99 -99 1 2 -99 2 1 1 1 2 3 1 2 2 2 1 2 2 1 4 2 1 3 1 1 3 2 3 2 2 53
"b5496b2c" 2 1 3 2 2 1 1 1 2 3 2 1 2 2 3 1 2 2 3 1 1 3 1 2 2 2 2 2 2 22 -99 -99 -99 -99 -99 -99 -99 -99 -99 -99 -99 -99 -99 -99 -99 -99 -99 -99 -99 -99 -99 -99 -99 -99 -99 -99 -99 -99 -99
"29ef0a61" 1 4 3 1 4 3 2 3 1 4 1 1 3 3 2 1 3 1 1 3 2 3 1 3 2 2 3 3 3 29 -99 -99 -99 -99 -99 -99 -99 -99 -99 -99 -99 -99 -99 -99 -99 -99 -99 -99 -99 -99 -99 -99 -99 -99 -99 -99 -99 -99 -99
"659db110" 1 3 2 -99 2 3 1 2 1 3 1 2 2 2 2 2 2 2 2 2 1 2 2 1 1 2 3 2 3 21 -99 -99 -99 -99 -99 -99 -99 -99 -99 -99 -99 -99 -99 -99 -99 -99 -99 -99 -99 -99 -99 -99 -99 -99 -99 -99 -99 -99 -99
"af31ca97" 1 2 2 1 2 3 1 2 1 2 2 2 2 2 2 1 2 2 1 3 1 2 2 3 2 2 2 2 3 17 -99 -99 -99 -99 -99 -99 -99 -99 -99 -99 -99 -99 -99 -99 -99 -99 -99 -99 -99 -99 -99 -99 -99 -99 -99 -99 -99 -99 -99
"73d1c5ed" 1 4 3 3 3 1 2 2 3 3 1 3 3 4 3 1 4 3 1 4 2 3 1 3 2 2 3 1 3 24 -99 -99 -99 -99 -99 -99 -99 -99 -99 -99 -99 -99 -99 -99 -99 -99 -99 -99 -99 -99 -99 -99 -99 -99 -99 -99 -99 -99 -99
"bba48f36" 1 2 2 1 2 3 2 2 2 3 1 1 2 2 2 1 2 2 1 3 3 3 1 2 2 3 3 3 4 47 -99 -99 -99 -99 -99 -99 -99 -99 -99 -99 -99 -99 -99 -99 -99 -99 -99 -99 -99 -99 -99 -99 -99 -99 -99 -99 -99 -99 -99
"764ec214" 1 3 3 2 1 3 3 1 2 4 3 3 3 1 2 3 3 3 2 2 2 2 3 3 2 2 3 2 2 38 -99 -99 -99 -99 -99 -99 -99 -99 -99 -99 -99 -99 -99 -99 -99 -99 -99 -99 -99 -99 -99 -99 -99 -99 -99 -99 -99 -99 -99
"f191d6ae" 2 1 3 1 2 4 4 4 3 4 1 4 4 4 2 1 4 1 1 4 4 4 1 4 1 3 4 1 4 25 -99 -99 -99 -99 -99 -99 -99 -99 -99 -99 -99 -99 -99 -99 -99 -99 -99 -99 -99 -99 -99 -99 -99 -99 -99 -99 -99 -99 -99
"586246f2" 2 2 4 1 2 1 2 2 2 3 1 4 2 2 2 1 2 1 2 2 2 2 1 2 1 2 2 1 3 22 2 3 1 2 1 3 2 2 2 1 3 2 2 2 1 2 1 2 2 2 2 2 2 1 2 2 2 2 36
"57ce609d" 1 4 2 1 3 4 2 2 1 3 1 2 1 3 2 2 4 1 2 4 1 4 1 2 3 2 4 1 1 19 -99 -99 -99 -99 -99 -99 -99 -99 -99 -99 -99 -99 -99 -99 -99 -99 -99 -99 -99 -99 -99 -99 -99 -99 -99 -99 -99 -99 -99
"f1d5787d" 1 3 4 1 4 4 4 4 1 4 1 1 1 4 3 1 4 1 1 4 4 4 1 4 1 3 4 3 1 16 -99 -99 -99 -99 -99 -99 -99 -99 -99 -99 -99 -99 -99 -99 -99 -99 -99 -99 -99 -99 -99 -99 -99 -99 -99 -99 -99 -99 -99
"f91ba95a" 1 4 4 1 1 4 1 4 2 4 1 2 3 4 1 1 4 1 1 1 1 4 1 2 1 3 4 1 2 32 -99 -99 -99 -99 -99 -99 -99 -99 -99 -99 -99 -99 -99 -99 -99 -99 -99 -99 -99 -99 -99 -99 -99 -99 -99 -99 -99 -99 -99
"39508551" 1 4 4 1 3 4 2 3 2 4 1 2 1 4 1 1 4 1 1 2 3 4 1 2 1 3 4 3 3 45 -99 -99 -99 -99 -99 -99 -99 -99 -99 -99 -99 -99 -99 -99 -99 -99 -99 -99 -99 -99 -99 -99 -99 -99 -99 -99 -99 -99 -99
"65754bb5" 2 -99 -99 -99 -99 -99 -99 -99 -99 -99 -99 -99 -99 -99 -99 -99 -99 -99 -99 -99 -99 -99 -99 -99 -99 -99 -99 -99 -99 -99 3 2 1 2 3 3 2 2 3 1 2 2 3 2 1 2 1 1 3 3 3 1 2 2 3 3 3 4 43
"cb51de65" 1 4 4 1 2 3 1 3 2 4 1 1 1 4 2 1 4 1 1 1 1 4 1 2 3 2 4 1 1 17 3 2 -99 2 2 3 3 1 2 1 2 2 2 2 1 2 2 1 2 2 3 1 3 2 3 3 2 2 36
"a577f854" 2 1 2 1 2 1 1 1 2 3 2 2 2 3 2 1 2 1 3 1 1 3 1 1 1 2 2 1 1 18 2 3 1 2 1 1 1 2 3 1 3 2 2 1 2 2 1 3 1 1 2 1 1 1 2 2 2 3 21
"1ec31d82" 1 3 2 3 1 2 2 2 2 3 2 2 2 3 1 2 2 2 1 2 2 3 2 2 2 2 3 2 2 22 2 1 2 2 2 2 2 3 2 1 2 3 2 1 2 2 2 2 2 2 2 2 2 2 2 3 2 2 46
"4e58a6ed" 1 2 2 3 3 2 1 1 2 4 1 1 1 4 2 2 2 1 2 2 1 4 1 2 3 2 3 2 2 24 2 2 1 2 2 2 2 1 3 1 2 2 2 2 1 2 2 2 2 2 2 1 2 2 3 2 3 3 36
"cf41190e" 1 2 4 1 4 2 1 1 1 4 1 1 1 4 1 1 4 1 1 3 1 4 1 4 2 3 4 1 1 17 3 2 1 2 2 2 3 1 3 1 2 2 2 1 1 2 2 2 2 2 2 1 2 2 2 3 2 2 36
"c48f62b9" 1 3 3 2 4 4 1 1 2 4 1 2 1 4 2 1 3 2 2 3 3 4 2 3 2 2 4 4 1 21 3 2 2 2 3 3 3 2 2 1 1 2 2 2 1 2 1 1 3 2 2 2 3 1 2 2 3 3 26
"08c782c7" 1 2 2 1 2 4 2 2 4 3 1 2 2 4 2 2 3 2 2 3 2 1 2 2 3 2 3 2 2 19 2 2 1 2 3 2 2 -99 2 1 2 2 3 2 2 2 2 2 3 2 2 2 2 2 2 2 2 2 30
"b7fc60a0" 2 -99 -99 -99 -99 -99 -99 -99 -99 -99 -99 -99 -99 -99 -99 -99 -99 -99 -99 -99 -99 -99 -99 -99 -99 -99 -99 -99 -99 -99 3 2 1 2 1 3 2 1 2 1 3 2 2 1 1 2 1 1 2 3 2 1 2 1 2 2 2 4 47
"48ecc667" 2 4 3 4 3 2 3 3 3 2 1 1 2 3 3 1 1 1 1 2 3 2 1 3 2 2 3 2 1 22 2 2 2 2 3 1 2 1 3 1 2 2 2 2 1 2 2 1 3 1 2 1 2 1 2 3 2 2 46
"68a0a455" 1 3 3 3 3 2 3 3 1 3 1 1 1 4 2 2 3 1 1 3 2 4 1 3 1 2 3 2 1 30 -99 -99 -99 -99 -99 -99 -99 -99 -99 -99 -99 -99 -99 -99 -99 -99 -99 -99 -99 -99 -99 -99 -99 -99 -99 -99 -99 -99 -99
"c5746ed1" 1 4 4 1 1 3 3 4 1 3 1 1 2 4 2 1 4 1 1 3 3 4 1 4 2 2 4 3 2 41 3 2 1 2 3 3 3 1 3 1 2 2 2 2 1 2 1 1 3 3 2 1 2 2 2 3 1 2 21
"4a13de4c" 1 -99 -99 -99 -99 -99 -99 -99 -99 -99 -99 -99 -99 -99 -99 -99 -99 -99 -99 -99 -99 -99 -99 -99 -99 -99 -99 -99 -99 -99 3 2 2 2 4 3 3 1 2 1 2 2 2 2 1 2 1 3 2 2 3 1 3 2 2 2 2 2 21
"50469ab1" 2 2 2 4 4 2 2 2 4 3 1 1 1 3 2 1 2 1 -99 -99 2 4 1 4 3 2 3 2 1 23 3 3 1 3 3 3 2 1 -99 1 3 3 2 2 1 3 1 1 3 3 2 2 3 1 2 2 3 4 26
"dd5206cb" 2 2 2 1 2 3 2 3 2 3 1 2 2 3 2 1 2 2 2 3 2 3 1 3 2 2 2 2 1 27 2 2 1 2 4 2 2 2 2 1 3 2 2 1 1 2 1 2 2 2 2 2 3 1 2 2 2 1 30
"56d71402" 1 1 3 1 3 2 2 1 3 3 1 3 2 3 2 1 3 1 2 1 2 2 1 1 2 3 3 1 3 28 -99 -99 -99 -99 -99 -99 -99 -99 -99 -99 -99 -99 -99 -99 -99 -99 -99 -99 -99 -99 -99 -99 -99 -99 -99 -99 -99 -99 -99
"0dd0beb2" 1 1 2 1 3 1 1 1 1 3 1 3 3 3 2 1 3 1 1 1 1 1 1 1 1 3 3 1 1 43 -99 -99 -99 -99 -99 -99 -99 -99 -99 -99 -99 -99 -99 -99 -99 -99 -99 -99 -99 -99 -99 -99 -99 -99 -99 -99 -99 -99 -99
"491a7f7a" 1 3 2 2 2 3 2 2 2 3 2 3 2 2 2 1 2 1 1 3 3 3 1 2 2 2 3 2 3 43 -99 -99 -99 -99 -99 -99 -99 -99 -99 -99 -99 -99 -99 -99 -99 -99 -99 -99 -99 -99 -99 -99 -99 -99 -99 -99 -99 -99 -99
"6b31a372" 2 4 4 1 1 3 4 4 2 4 1 1 1 4 1 1 4 1 2 2 4 4 1 4 1 3 4 3 2 26 1 2 2 2 1 1 1 1 3 1 1 2 2 1 1 2 2 4 1 1 2 2 1 1 2 2 1 1 47
"09ba7372" 1 2 2 4 1 3 3 2 1 4 1 1 2 4 1 1 4 1 1 2 2 4 1 4 1 2 4 1 1 22 4 4 1 1 4 4 4 1 4 1 1 2 4 1 1 4 1 1 1 4 1 1 4 1 3 4 1 1 32
"83e00fc4" 1 4 3 3 4 3 2 2 1 4 1 1 1 4 2 2 4 1 1 3 2 4 1 3 3 2 -99 -99 -99 20 2 3 1 2 2 3 2 1 3 1 2 2 2 1 2 2 1 2 2 3 3 1 2 1 2 3 2 2 47
"94561f05" 2 3 3 2 3 1 1 2 1 4 1 1 2 4 1 1 3 1 3 1 2 4 1 2 1 2 4 1 1 18 -99 -99 -99 -99 -99 -99 -99 -99 -99 -99 -99 -99 -99 -99 -99 -99 -99 -99 -99 -99 -99 -99 -99 -99 -99 -99 -99 -99 -99
"d3ea1f81" 2 2 1 2 1 2 4 3 2 3 1 2 2 2 2 2 2 2 2 2 4 2 2 3 1 2 3 2 2 50 3 2 1 2 2 4 3 2 3 1 2 2 2 2 2 2 2 2 2 4 2 2 3 1 2 3 2 2 21
"3bf0aee0" 2 2 3 1 2 2 2 2 1 3 3 1 2 2 2 1 1 1 2 3 2 2 2 3 2 2 2 2 2 16 2 3 1 2 3 2 2 1 4 2 1 2 3 2 2 2 1 1 3 2 2 1 2 2 3 3 1 1 30
"70277937" 2 3 3 3 3 2 3 3 1 3 2 2 2 3 2 2 3 1 1 3 3 3 2 3 2 2 3 2 3 17 4 4 1 4 4 4 4 1 4 1 1 1 4 1 1 3 1 1 4 4 4 1 4 1 4 4 2 4 32
"24189687" 2 3 3 3 4 2 1 3 3 4 1 1 3 3 3 1 4 1 2 3 3 4 1 2 2 2 2 2 2 23 -99 -99 -99 -99 -99 -99 -99 -99 -99 -99 -99 -99 -99 -99 -99 -99 -99 -99 -99 -99 -99 -99 -99 -99 -99 -99 -99 -99 -99
"98b60b26" 2 1 3 3 4 1 1 1 1 3 1 1 1 4 2 2 2 1 4 1 2 3 1 2 2 1 3 1 1 16 1 3 3 4 1 1 1 1 3 1 1 1 4 2 2 2 1 4 1 2 3 1 2 2 1 3 1 1 46
"a9540496" 2 2 1 2 3 3 2 2 1 2 1 1 2 3 1 2 1 2 1 3 3 3 2 3 2 2 3 1 1 25 2 2 -99 2 1 2 2 2 2 1 1 2 2 2 1 2 1 3 1 1 2 1 2 3 2 2 1 2 36
"febe5581" 2 4 3 1 4 3 4 1 1 4 1 1 3 4 1 1 4 1 2 3 3 4 3 4 2 3 3 3 1 43 3 2 1 2 2 3 3 2 2 1 2 2 2 2 1 3 2 1 2 3 3 2 3 2 2 2 1 2 26
"173165d7" 2 4 4 2 3 2 4 2 1 4 1 1 1 3 1 1 3 1 1 1 4 4 1 2 1 3 4 1 1 18 3 2 1 2 2 3 2 1 2 1 2 2 2 1 1 2 2 2 2 3 2 1 2 2 2 3 2 2 47
"6de12b6a" 2 1 2 1 2 1 1 1 4 4 1 2 2 2 3 1 2 1 4 1 2 3 1 2 2 3 3 1 2 15 -99 -99 -99 -99 -99 -99 -99 -99 -99 -99 -99 -99 -99 -99 -99 -99 -99 -99 -99 -99 -99 -99 -99 -99 -99 -99 -99 -99 -99
"4272fa00" 1 3 2 -99 1 3 2 2 1 3 1 1 2 2 2 1 2 1 3 3 2 3 1 -99 -99 -99 2 3 3 17 3 2 -99 1 3 2 2 1 3 1 1 2 2 2 1 2 1 3 3 2 3 1 3 2 2 2 3 3 21
"76d2d686" 1 3 2 4 2 2 1 2 2 4 1 1 1 4 2 1 3 1 1 2 1 4 1 2 2 2 3 1 2 18 -99 -99 -99 -99 -99 -99 -99 -99 -99 -99 -99 -99 -99 -99 -99 -99 -99 -99 -99 -99 -99 -99 -99 -99 -99 -99 -99 -99 -99
"3415a207" 2 2 2 -99 2 2 3 2 1 2 1 2 2 2 2 2 2 1 2 2 2 2 1 2 1 2 2 2 2 16 3 4 1 1 4 3 3 1 4 1 1 1 4 1 1 4 1 2 1 2 4 1 4 1 3 4 1 1 32
"b0e73a44" 2 2 2 2 1 2 3 2 2 3 2 1 2 3 1 1 2 1 1 2 1 4 1 4 1 2 3 2 1 19 1 2 1 2 2 3 2 2 2 2 1 2 2 2 2 1 2 1 2 1 3 2 3 2 2 4 2 2 46
"8dd81a20" 1 2 1 -99 2 3 3 2 1 3 2 1 2 2 2 1 3 1 1 3 3 3 1 3 1 2 3 1 1 15 2 2 -99 2 2 2 3 1 3 1 2 2 2 2 1 2 1 1 2 2 2 1 3 1 2 3 2 2 46
"72162e02" 1 3 2 2 4 4 1 1 1 4 1 2 1 3 3 1 3 2 2 4 1 3 1 2 1 2 3 1 2 18 2 2 1 2 3 3 2 1 3 1 2 2 2 2 1 2 2 1 3 3 3 1 2 2 2 3 2 3 47
"46cb1579" 1 3 3 1 3 2 1 3 1 3 1 2 2 4 1 1 2 1 1 3 1 4 1 3 2 2 3 2 1 19 -99 -99 -99 -99 -99 -99 -99 -99 -99 -99 -99 -99 -99 -99 -99 -99 -99 -99 -99 -99 -99 -99 -99 -99 -99 -99 -99 -99 -99
"e68a45df" 1 3 2 3 4 3 2 3 4 4 1 1 2 4 3 1 4 2 1 4 2 4 1 3 4 1 3 3 1 27 2 1 2 3 3 3 3 3 3 1 2 2 2 3 1 2 2 1 3 2 3 1 3 3 2 2 3 3 26
"42c5fd29" 1 4 4 1 4 4 2 4 1 4 1 1 1 3 3 1 3 1 1 1 1 4 1 4 2 2 4 1 1 25 -99 -99 -99 -99 -99 -99 -99 -99 -99 -99 -99 -99 -99 -99 -99 -99 -99 -99 -99 -99 -99 -99 -99 -99 -99 -99 -99 -99 -99
"ff1f6da5" 1 2 2 -99 2 3 2 2 2 3 1 2 2 2 1 2 2 1 1 2 2 3 2 2 2 2 3 2 2 20 -99 -99 -99 -99 -99 -99 -99 -99 -99 -99 -99 -99 -99 -99 -99 -99 -99 -99 -99 -99 -99 -99 -99 -99 -99 -99 -99 -99 -99
"ea269c93" 2 2 1 1 1 4 4 2 2 4 1 1 2 4 2 1 3 1 4 4 4 3 1 3 3 2 3 1 1 18 -99 -99 -99 -99 -99 -99 -99 -99 -99 -99 -99 -99 -99 -99 -99 -99 -99 -99 -99 -99 -99 -99 -99 -99 -99 -99 -99 -99 -99
"525e1651" 2 -99 -99 -99 -99 -99 -99 -99 -99 -99 -99 -99 -99 -99 -99 -99 -99 -99 -99 -99 -99 -99 -99 -99 -99 -99 -99 -99 -99 -99 3 2 1 2 1 3 2 1 2 1 1 2 2 2 1 2 1 2 1 3 2 1 2 2 2 2 2 2 36
"abf49c96" 2 2 1 2 1 2 1 1 4 2 2 1 2 2 1 1 1 2 2 2 1 4 1 2 2 2 1 1 1 20 -99 -99 -99 -99 -99 -99 -99 -99 -99 -99 -99 -99 -99 -99 -99 -99 -99 -99 -99 -99 -99 -99 -99 -99 -99 -99 -99 -99 -99
"78b5fc08" 1 2 2 2 2 3 1 2 1 3 1 1 1 3 2 2 3 1 2 3 1 2 1 2 1 2 3 1 1 18 1 3 -99 2 1 1 1 1 3 1 1 2 2 2 2 2 2 4 1 1 3 2 2 1 2 2 2 1 47
"cf0be3f4" 2 2 3 2 2 2 2 1 1 3 1 2 2 3 1 1 3 1 1 2 2 3 1 1 1 2 3 1 1 21 3 2 1 2 1 3 3 2 3 1 2 2 2 2 2 2 2 1 3 3 2 2 3 2 2 3 2 3 26
"bb736f1e" 1 2 2 -99 2 2 3 2 1 2 1 2 2 2 2 2 2 1 1 2 2 2 1 2 3 2 2 2 2 18 3 4 1 4 3 3 3 1 4 1 1 1 4 1 1 4 1 1 3 4 4 1 4 1 3 4 4 1 32
"0f383b8d" 2 1 3 -99 1 1 1 1 1 2 1 1 2 2 2 2 2 2 3 1 1 2 3 1 1 2 2 1 1 38 -99 -99 -99 -99 -99 -99 -99 -99 -99 -99 -99 -99 -99 -99 -99 -99 -99 -99 -99 -99 -99 -99 -99 -99 -99 -99 -99 -99 -99
"d736e775" 2 2 2 -99 2 2 1 2 1 2 1 2 2 2 2 2 2 2 1 2 1 2 2 2 1 2 2 2 2 17 -99 -99 -99 -99 -99 -99 -99 -99 -99 -99 -99 -99 -99 -99 -99 -99 -99 -99 -99 -99 -99 -99 -99 -99 -99 -99 -99 -99 -99
"2463f8be" 2 2 3 3 3 1 2 2 3 2 1 1 1 3 2 2 2 2 2 1 2 2 1 2 2 2 2 2 1 19 1 2 -99 2 2 1 2 1 3 1 1 2 2 2 1 2 2 3 2 1 2 1 1 1 3 2 2 2 36
"0055e6b6" 1 4 2 -99 4 4 4 4 3 4 1 1 3 4 2 1 4 2 2 4 3 2 1 4 3 3 4 4 1 20 1 3 2 1 1 1 1 2 2 2 2 3 2 2 1 2 2 3 1 1 2 2 1 2 2 2 1 1 26
"ca37e2fe" 2 1 2 -99 2 1 1 1 1 3 1 1 2 1 4 1 2 2 4 1 1 3 1 1 4 1 3 1 1 17 1 1 -99 2 1 1 1 1 3 1 1 1 1 3 1 1 2 3 1 1 2 1 1 3 2 3 1 -99 30
"85b163f1" 1 1 3 4 3 2 1 2 2 3 1 1 3 3 3 1 2 1 4 1 1 3 1 1 3 2 3 1 1 52 1 2 -99 2 1 1 1 1 2 1 1 2 2 2 2 2 2 3 1 1 2 2 1 1 1 2 2 2 26
"006b322e" 2 4 4 4 4 1 4 1 1 3 1 1 1 3 3 1 4 1 1 3 3 4 1 2 2 2 3 1 1 18 -99 -99 -99 -99 -99 -99 -99 -99 -99 -99 -99 -99 -99 -99 -99 -99 -99 -99 -99 -99 -99 -99 -99 -99 -99 -99 -99 -99 -99
